# Supplementary material for: Neural encoding with unsupervised spiking convolutional neural network
Source: Commun Biol. 2023 Aug 28;6:880. doi: 10.1038/s42003-023-05257-4 (PMC10462614; doi:10.1038/s42003-023-05257-4)
Supplement: Supplementary file 4 — Supplementary Data 1 [file 42003_2023_5257_MOESM4_ESM.xlsx]

## Sheet: Fig. 1a
	Subjects	Methods	Accuracy
0	subject1	SCNN	0.740341
1	subject1	SCNN	0.711637
2	subject1	SCNN	0.682047
3	subject1	SCNN	0.681359
4	subject1	SCNN	0.660334
5	subject1	SCNN	0.658332
6	subject1	SCNN	0.653215
7	subject1	SCNN	0.652582
8	subject1	SCNN	0.63539
9	subject1	SCNN	0.612036
10	subject1	SCNN	0.606497
11	subject1	SCNN	0.604658
12	subject1	SCNN	0.601248
13	subject1	SCNN	0.584887
14	subject1	SCNN	0.578398
15	subject1	SCNN	0.572121
16	subject1	SCNN	0.568451
17	subject1	SCNN	0.561686
18	subject1	SCNN	0.560895
19	subject1	SCNN	0.554314
20	subject1	SCNN	0.554149
21	subject1	SCNN	0.554149
22	subject1	SCNN	0.550445
23	subject1	SCNN	0.544229
24	subject1	SCNN	0.535586
25	subject1	SCNN	0.535503
26	subject1	SCNN	0.532195
27	subject1	SCNN	0.531352
28	subject1	SCNN	0.525961
29	subject1	SCNN	0.520695
30	subject1	SCNN	0.518608
31	subject1	SCNN	0.517723
32	subject1	SCNN	0.517527
33	subject1	SCNN	0.516804
34	subject1	SCNN	0.512203
35	subject1	SCNN	0.511663
36	subject1	SCNN	0.509008
37	subject1	SCNN	0.509002
38	subject1	SCNN	0.509002
39	subject1	SCNN	0.505937
40	subject1	SCNN	0.504258
41	subject1	SCNN	0.504258
42	subject1	SCNN	0.501123
43	subject1	SCNN	0.501021
44	subject1	SCNN	0.498297
45	subject1	SCNN	0.492731
46	subject1	SCNN	0.492192
47	subject1	SCNN	0.492013
48	subject1	SCNN	0.489487
49	subject1	SCNN	0.488194
50	subject1	SCNN	0.486666
51	subject1	SCNN	0.486117
52	subject1	SCNN	0.485445
53	subject1	SCNN	0.484735
54	subject1	SCNN	0.483697
55	subject1	SCNN	0.478841
56	subject1	SCNN	0.478643
57	subject1	SCNN	0.477313
58	subject1	SCNN	0.476613
59	subject1	SCNN	0.473901
60	subject1	SCNN	0.468301
61	subject1	SCNN	0.467719
62	subject1	SCNN	0.467096
63	subject1	SCNN	0.463767
64	subject1	SCNN	0.462579
65	subject1	SCNN	0.458431
66	subject1	SCNN	0.458299
67	subject1	SCNN	0.457015
68	subject1	SCNN	0.456671
69	subject1	SCNN	0.455997
70	subject1	SCNN	0.452763
71	subject1	SCNN	0.452763
72	subject1	SCNN	0.448943
73	subject1	SCNN	0.447271
74	subject1	SCNN	0.442712
75	subject1	SCNN	0.442104
76	subject1	SCNN	0.441557
77	subject1	SCNN	0.440846
78	subject1	SCNN	0.437084
79	subject1	SCNN	0.436501
80	subject1	SCNN	0.433854
81	subject1	SCNN	0.432339
82	subject1	SCNN	0.432257
83	subject1	SCNN	0.431233
84	subject1	SCNN	0.427408
85	subject1	SCNN	0.427094
86	subject1	SCNN	0.426439
87	subject1	SCNN	0.426045
88	subject1	SCNN	0.423123
89	subject1	SCNN	0.419361
90	subject1	SCNN	0.418211
91	subject1	SCNN	0.416714
92	subject1	SCNN	0.41661
93	subject1	SCNN	0.412446
94	subject1	SCNN	0.408853
95	subject1	SCNN	0.407525
96	subject1	SCNN	0.402187
97	subject1	SCNN	0.397639
98	subject1	SCNN	0.396708
99	subject1	SCNN	0.393747
100	subject1	SCNN	0.392311
101	subject1	SCNN	0.391467
102	subject1	SCNN	0.391467
103	subject1	SCNN	0.386639
104	subject1	SCNN	0.384388
105	subject1	SCNN	0.383577
106	subject1	SCNN	0.383299
107	subject1	SCNN	0.383248
108	subject1	SCNN	0.382985
109	subject1	SCNN	0.379103
110	subject1	SCNN	0.378724
111	subject1	SCNN	0.377867
112	subject1	SCNN	0.375741
113	subject1	SCNN	0.37563
114	subject1	SCNN	0.371678
115	subject1	SCNN	0.37079
116	subject1	SCNN	0.370498
117	subject1	SCNN	0.365589
118	subject1	SCNN	0.364089
119	subject1	SCNN	0.362137
120	subject1	SCNN	0.361832
121	subject1	SCNN	0.361794
122	subject1	SCNN	0.360283
123	subject1	SCNN	0.360132
124	subject1	SCNN	0.358369
125	subject1	SCNN	0.357363
126	subject1	SCNN	0.354923
127	subject1	SCNN	0.351192
128	subject1	SCNN	0.35074
129	subject1	SCNN	0.350674
130	subject1	SCNN	0.348154
131	subject1	SCNN	0.347322
132	subject1	SCNN	0.345966
133	subject1	SCNN	0.345853
134	subject1	SCNN	0.345013
135	subject1	SCNN	0.344847
136	subject1	SCNN	0.341241
137	subject1	SCNN	0.341236
138	subject1	SCNN	0.339896
139	subject1	SCNN	0.338961
140	subject1	SCNN	0.338418
141	subject1	SCNN	0.338418
142	subject1	SCNN	0.338331
143	subject1	SCNN	0.338133
144	subject1	SCNN	0.337499
145	subject1	SCNN	0.336972
146	subject1	SCNN	0.335679
147	subject1	SCNN	0.335629
148	subject1	SCNN	0.333977
149	subject1	SCNN	0.332609
150	subject1	SCNN	0.331703
151	subject1	SCNN	0.329725
152	subject1	SCNN	0.328814
153	subject1	SCNN	0.32862
154	subject1	SCNN	0.327079
155	subject1	SCNN	0.326775
156	subject1	SCNN	0.326657
157	subject1	SCNN	0.326507
158	subject1	SCNN	0.32604
159	subject1	SCNN	0.325413
160	subject1	SCNN	0.325189
161	subject1	SCNN	0.325189
162	subject1	SCNN	0.324684
163	subject1	SCNN	0.323714
164	subject1	SCNN	0.321978
165	subject1	SCNN	0.321603
166	subject1	SCNN	0.32073
167	subject1	SCNN	0.318425
168	subject1	SCNN	0.317758
169	subject1	SCNN	0.317407
170	subject1	SCNN	0.317113
171	subject1	SCNN	0.316641
172	subject1	SCNN	0.316227
173	subject1	SCNN	0.313822
174	subject1	SCNN	0.312069
175	subject1	SCNN	0.311417
176	subject1	SCNN	0.30977
177	subject1	SCNN	0.309537
178	subject1	SCNN	0.306011
179	subject1	SCNN	0.305469
180	subject1	SCNN	0.305084
181	subject1	SCNN	0.304245
182	subject1	SCNN	0.303435
183	subject1	SCNN	0.302253
184	subject1	SCNN	0.301425
185	subject1	SCNN	0.300672
186	subject1	SCNN	0.29837
187	subject1	SCNN	0.29795
188	subject1	SCNN	0.29772
189	subject1	SCNN	0.297218
190	subject1	SCNN	0.296722
191	subject1	SCNN	0.29524
192	subject1	SCNN	0.29452
193	subject1	SCNN	0.293689
194	subject1	SCNN	0.293614
195	subject1	SCNN	0.293489
196	subject1	SCNN	0.292732
197	subject1	SCNN	0.292012
198	subject1	SCNN	0.29133
199	subject1	SCNN	0.290531
200	subject1	SCNN	0.290122
201	subject1	SCNN	0.290093
202	subject1	SCNN	0.287674
203	subject1	SCNN	0.286879
204	subject1	SCNN	0.286574
205	subject1	SCNN	0.286173
206	subject1	SCNN	0.286125
207	subject1	SCNN	0.285866
208	subject1	SCNN	0.285487
209	subject1	SCNN	0.285033
210	subject1	SCNN	0.284995
211	subject1	SCNN	0.284758
212	subject1	SCNN	0.283976
213	subject1	SCNN	0.283896
214	subject1	SCNN	0.281071
215	subject1	SCNN	0.280549
216	subject1	SCNN	0.280198
217	subject1	SCNN	0.279975
218	subject1	SCNN	0.279382
219	subject1	SCNN	0.279224
220	subject1	SCNN	0.27791
221	subject1	SCNN	0.277105
222	subject1	SCNN	0.275675
223	subject1	SCNN	0.275302
224	subject1	SCNN	0.274454
225	subject1	SCNN	0.273154
226	subject1	SCNN	0.272558
227	subject1	SCNN	0.272367
228	subject1	SCNN	0.27177
229	subject1	SCNN	0.271075
230	subject1	SCNN	0.269117
231	subject1	SCNN	0.268172
232	subject1	SCNN	0.267333
233	subject1	SCNN	0.266539
234	subject1	SCNN	0.265897
235	subject1	SCNN	0.26578
236	subject1	SCNN	0.264879
237	subject1	SCNN	0.264688
238	subject1	SCNN	0.264688
239	subject1	SCNN	0.264323
240	subject1	SCNN	0.263511
241	subject1	SCNN	0.263141
242	subject1	SCNN	0.262808
243	subject1	SCNN	0.262028
244	subject1	SCNN	0.261731
245	subject1	SCNN	0.261424
246	subject1	SCNN	0.26074
247	subject1	SCNN	0.259774
248	subject1	SCNN	0.259736
249	subject1	SCNN	0.259736
250	subject1	SCNN	0.259293
251	subject1	SCNN	0.258786
252	subject1	SCNN	0.258641
253	subject1	SCNN	0.258229
254	subject1	SCNN	0.257781
255	subject1	SCNN	0.257125
256	subject1	SCNN	0.257125
257	subject1	SCNN	0.256155
258	subject1	SCNN	0.255843
259	subject1	SCNN	0.255613
260	subject1	SCNN	0.255477
261	subject1	SCNN	0.255434
262	subject1	SCNN	0.255384
263	subject1	SCNN	0.252602
264	subject1	SCNN	0.250055
265	subject1	SCNN	0.250055
266	subject1	SCNN	0.249105
267	subject1	SCNN	0.248936
268	subject1	SCNN	0.247926
269	subject1	SCNN	0.24689
270	subject1	SCNN	0.246791
271	subject1	SCNN	0.246645
272	subject1	SCNN	0.245522
273	subject1	SCNN	0.245119
274	subject1	SCNN	0.244978
275	subject1	SCNN	0.243782
276	subject1	SCNN	0.243573
277	subject1	SCNN	0.242246
278	subject1	SCNN	0.239043
279	subject1	SCNN	0.23868
280	subject1	SCNN	0.23868
281	subject1	SCNN	0.238554
282	subject1	SCNN	0.23842
283	subject1	SCNN	0.238379
284	subject1	SCNN	0.238342
285	subject1	SCNN	0.237831
286	subject1	SCNN	0.237632
287	subject1	SCNN	0.237212
288	subject1	SCNN	0.235428
289	subject1	SCNN	0.235188
290	subject1	SCNN	0.234856
291	subject1	SCNN	0.234811
292	subject1	SCNN	0.233216
293	subject1	SCNN	0.233202
294	subject1	SCNN	0.233202
295	subject1	SCNN	0.232812
296	subject1	SCNN	0.232643
297	subject1	SCNN	0.232308
298	subject1	SCNN	0.231068
299	subject1	SCNN	0.230392
300	subject1	SCNN	0.227491
301	subject1	SCNN	0.226741
302	subject1	SCNN	0.226465
303	subject1	SCNN	0.226169
304	subject1	SCNN	0.225847
305	subject1	SCNN	0.225752
306	subject1	SCNN	0.225636
307	subject1	SCNN	0.225582
308	subject1	SCNN	0.225545
309	subject1	SCNN	0.225189
310	subject1	SCNN	0.224544
311	subject1	SCNN	0.224496
312	subject1	SCNN	0.223433
313	subject1	SCNN	0.22318
314	subject1	SCNN	0.222545
315	subject1	SCNN	0.222327
316	subject1	SCNN	0.222282
317	subject1	SCNN	0.221684
318	subject1	SCNN	0.221302
319	subject1	SCNN	0.220792
320	subject1	SCNN	0.220596
321	subject1	SCNN	0.22041
322	subject1	SCNN	0.219975
323	subject1	SCNN	0.219966
324	subject1	SCNN	0.21994
325	subject1	SCNN	0.21937
326	subject1	SCNN	0.21937
327	subject1	SCNN	0.219366
328	subject1	SCNN	0.219067
329	subject1	SCNN	0.21903
330	subject1	SCNN	0.218652
331	subject1	SCNN	0.217949
332	subject1	SCNN	0.217949
333	subject1	SCNN	0.217896
334	subject1	SCNN	0.217523
335	subject1	SCNN	0.217237
336	subject1	SCNN	0.216724
337	subject1	SCNN	0.216496
338	subject1	SCNN	0.21519
339	subject1	SCNN	0.214973
340	subject1	SCNN	0.21449
341	subject1	SCNN	0.214442
342	subject1	SCNN	0.214403
343	subject1	SCNN	0.213754
344	subject1	SCNN	0.212902
345	subject1	SCNN	0.212657
346	subject1	SCNN	0.212637
347	subject1	SCNN	0.212263
348	subject1	SCNN	0.211662
349	subject1	SCNN	0.210867
350	subject1	SCNN	0.210867
351	subject1	SCNN	0.209688
352	subject1	SCNN	0.209241
353	subject1	SCNN	0.208659
354	subject1	SCNN	0.207246
355	subject1	SCNN	0.20706
356	subject1	SCNN	0.206958
357	subject1	SCNN	0.206206
358	subject1	SCNN	0.206206
359	subject1	SCNN	0.205941
360	subject1	SCNN	0.205036
361	subject1	SCNN	0.204829
362	subject1	SCNN	0.203878
363	subject1	SCNN	0.203227
364	subject1	SCNN	0.203131
365	subject1	SCNN	0.202768
366	subject1	SCNN	0.202052
367	subject1	SCNN	0.201685
368	subject1	SCNN	0.201279
369	subject1	SCNN	0.201211
370	subject1	SCNN	0.201211
371	subject1	SCNN	0.200743
372	subject1	SCNN	0.200514
373	subject1	SCNN	0.200376
374	subject1	SCNN	0.199437
375	subject1	SCNN	0.19935
376	subject1	SCNN	0.199279
377	subject1	SCNN	0.199006
378	subject1	SCNN	0.199006
379	subject1	SCNN	0.19873
380	subject1	SCNN	0.198655
381	subject1	SCNN	0.198261
382	subject1	SCNN	0.197956
383	subject1	SCNN	0.197794
384	subject1	SCNN	0.19769
385	subject1	SCNN	0.197214
386	subject1	SCNN	0.197194
387	subject1	SCNN	0.19694
388	subject1	SCNN	0.196931
389	subject1	SCNN	0.196931
390	subject1	SCNN	0.196894
391	subject1	SCNN	0.196505
392	subject1	SCNN	0.195104
393	subject1	SCNN	0.194447
394	subject1	SCNN	0.194431
395	subject1	SCNN	0.194058
396	subject1	SCNN	0.19381
397	subject1	SCNN	0.193348
398	subject1	SCNN	0.193326
399	subject1	SCNN	0.19331
400	subject1	SCNN	0.193061
401	subject1	SCNN	0.193061
402	subject1	SCNN	0.192669
403	subject1	SCNN	0.192669
404	subject1	SCNN	0.192127
405	subject1	SCNN	0.191157
406	subject1	SCNN	0.191157
407	subject1	SCNN	0.191077
408	subject1	SCNN	0.190798
409	subject1	SCNN	0.19078
410	subject1	SCNN	0.190357
411	subject1	SCNN	0.190187
412	subject1	SCNN	0.190178
413	subject1	SCNN	0.190156
414	subject1	SCNN	0.189221
415	subject1	SCNN	0.188838
416	subject1	SCNN	0.188389
417	subject1	SCNN	0.187952
418	subject1	SCNN	0.187651
419	subject1	SCNN	0.187212
420	subject1	SCNN	0.187088
421	subject1	SCNN	0.186337
422	subject1	SCNN	0.185688
423	subject1	SCNN	0.185688
424	subject1	SCNN	0.185529
425	subject1	SCNN	0.185519
426	subject1	SCNN	0.185161
427	subject1	SCNN	0.184935
428	subject1	SCNN	0.184935
429	subject1	SCNN	0.18439
430	subject1	SCNN	0.184208
431	subject1	SCNN	0.184178
432	subject1	SCNN	0.183944
433	subject1	SCNN	0.183937
434	subject1	SCNN	0.183914
435	subject1	SCNN	0.183668
436	subject1	SCNN	0.183337
437	subject1	SCNN	0.183086
438	subject1	SCNN	0.18287
439	subject1	SCNN	0.18287
440	subject1	SCNN	0.182866
441	subject1	SCNN	0.182552
442	subject1	SCNN	0.182446
443	subject1	SCNN	0.182402
444	subject1	SCNN	0.182245
445	subject1	SCNN	0.182192
446	subject1	SCNN	0.181874
447	subject1	SCNN	0.181874
448	subject1	SCNN	0.18181
449	subject1	SCNN	0.181646
450	subject1	SCNN	0.180739
451	subject1	SCNN	0.180565
452	subject1	SCNN	0.17974
453	subject1	SCNN	0.178926
454	subject1	SCNN	0.178926
455	subject1	SCNN	0.178792
456	subject1	SCNN	0.178717
457	subject1	SCNN	0.178467
458	subject1	SCNN	0.178457
459	subject1	SCNN	0.178398
460	subject1	SCNN	0.178266
461	subject1	SCNN	0.177788
462	subject1	SCNN	0.17708
463	subject1	SCNN	0.17708
464	subject1	SCNN	0.176811
465	subject1	SCNN	0.176761
466	subject1	SCNN	0.176669
467	subject1	SCNN	0.176449
468	subject1	SCNN	0.176191
469	subject1	SCNN	0.175883
470	subject1	SCNN	0.175814
471	subject1	SCNN	0.175669
472	subject1	SCNN	0.175435
473	subject1	SCNN	0.175178
474	subject1	SCNN	0.175132
475	subject1	SCNN	0.175132
476	subject1	SCNN	0.175112
477	subject1	SCNN	0.174797
478	subject1	SCNN	0.174647
479	subject1	SCNN	0.17444
480	subject1	SCNN	0.174387
481	subject1	SCNN	0.174202
482	subject1	SCNN	0.173962
483	subject1	SCNN	0.173785
484	subject1	SCNN	0.173544
485	subject1	SCNN	0.173544
486	subject1	SCNN	0.172293
487	subject1	SCNN	0.171613
488	subject1	SCNN	0.171574
489	subject1	SCNN	0.171482
490	subject1	SCNN	0.171336
491	subject1	SCNN	0.171034
492	subject1	SCNN	0.171013
493	subject1	SCNN	0.170836
494	subject1	SCNN	0.17082
495	subject1	SCNN	0.17076
496	subject1	SCNN	0.170628
497	subject1	SCNN	0.17052
498	subject1	SCNN	0.169541
499	subject1	SCNN	0.169418
500	subject2	SCNN	0.712084
501	subject2	SCNN	0.644746
502	subject2	SCNN	0.569478
503	subject2	SCNN	0.563026
504	subject2	SCNN	0.553703
505	subject2	SCNN	0.541113
506	subject2	SCNN	0.540913
507	subject2	SCNN	0.52782
508	subject2	SCNN	0.526594
509	subject2	SCNN	0.526245
510	subject2	SCNN	0.519067
511	subject2	SCNN	0.511042
512	subject2	SCNN	0.509746
513	subject2	SCNN	0.507581
514	subject2	SCNN	0.505409
515	subject2	SCNN	0.50458
516	subject2	SCNN	0.504486
517	subject2	SCNN	0.498517
518	subject2	SCNN	0.494516
519	subject2	SCNN	0.487078
520	subject2	SCNN	0.487078
521	subject2	SCNN	0.484862
522	subject2	SCNN	0.480212
523	subject2	SCNN	0.480212
524	subject2	SCNN	0.476748
525	subject2	SCNN	0.476748
526	subject2	SCNN	0.475033
527	subject2	SCNN	0.474351
528	subject2	SCNN	0.472941
529	subject2	SCNN	0.467143
530	subject2	SCNN	0.463251
531	subject2	SCNN	0.462987
532	subject2	SCNN	0.461096
533	subject2	SCNN	0.458261
534	subject2	SCNN	0.456394
535	subject2	SCNN	0.45301
536	subject2	SCNN	0.449245
537	subject2	SCNN	0.448299
538	subject2	SCNN	0.446186
539	subject2	SCNN	0.445748
540	subject2	SCNN	0.443208
541	subject2	SCNN	0.442034
542	subject2	SCNN	0.440811
543	subject2	SCNN	0.439635
544	subject2	SCNN	0.439635
545	subject2	SCNN	0.438691
546	subject2	SCNN	0.437921
547	subject2	SCNN	0.437814
548	subject2	SCNN	0.43581
549	subject2	SCNN	0.434691
550	subject2	SCNN	0.432788
551	subject2	SCNN	0.431638
552	subject2	SCNN	0.427673
553	subject2	SCNN	0.425874
554	subject2	SCNN	0.423379
555	subject2	SCNN	0.423379
556	subject2	SCNN	0.423319
557	subject2	SCNN	0.423319
558	subject2	SCNN	0.420022
559	subject2	SCNN	0.418793
560	subject2	SCNN	0.417976
561	subject2	SCNN	0.417773
562	subject2	SCNN	0.416343
563	subject2	SCNN	0.415618
564	subject2	SCNN	0.413556
565	subject2	SCNN	0.407756
566	subject2	SCNN	0.407029
567	subject2	SCNN	0.406903
568	subject2	SCNN	0.40496
569	subject2	SCNN	0.404608
570	subject2	SCNN	0.404452
571	subject2	SCNN	0.401551
572	subject2	SCNN	0.400363
573	subject2	SCNN	0.399614
574	subject2	SCNN	0.399071
575	subject2	SCNN	0.398921
576	subject2	SCNN	0.398653
577	subject2	SCNN	0.398554
578	subject2	SCNN	0.398218
579	subject2	SCNN	0.39483
580	subject2	SCNN	0.394683
581	subject2	SCNN	0.394016
582	subject2	SCNN	0.393999
583	subject2	SCNN	0.393573
584	subject2	SCNN	0.393183
585	subject2	SCNN	0.391594
586	subject2	SCNN	0.389465
587	subject2	SCNN	0.389335
588	subject2	SCNN	0.389334
589	subject2	SCNN	0.388293
590	subject2	SCNN	0.388176
591	subject2	SCNN	0.381484
592	subject2	SCNN	0.381363
593	subject2	SCNN	0.379058
594	subject2	SCNN	0.376838
595	subject2	SCNN	0.375879
596	subject2	SCNN	0.375516
597	subject2	SCNN	0.375455
598	subject2	SCNN	0.374464
599	subject2	SCNN	0.373802
600	subject2	SCNN	0.372591
601	subject2	SCNN	0.369271
602	subject2	SCNN	0.368689
603	subject2	SCNN	0.36688
604	subject2	SCNN	0.366386
605	subject2	SCNN	0.365486
606	subject2	SCNN	0.365138
607	subject2	SCNN	0.363687
608	subject2	SCNN	0.35928
609	subject2	SCNN	0.358907
610	subject2	SCNN	0.358282
611	subject2	SCNN	0.35804
612	subject2	SCNN	0.355727
613	subject2	SCNN	0.354972
614	subject2	SCNN	0.354959
615	subject2	SCNN	0.3521
616	subject2	SCNN	0.350471
617	subject2	SCNN	0.350068
618	subject2	SCNN	0.349693
619	subject2	SCNN	0.349693
620	subject2	SCNN	0.349607
621	subject2	SCNN	0.347892
622	subject2	SCNN	0.346049
623	subject2	SCNN	0.345749
624	subject2	SCNN	0.345749
625	subject2	SCNN	0.345223
626	subject2	SCNN	0.344238
627	subject2	SCNN	0.344223
628	subject2	SCNN	0.34395
629	subject2	SCNN	0.342099
630	subject2	SCNN	0.34088
631	subject2	SCNN	0.340345
632	subject2	SCNN	0.340124
633	subject2	SCNN	0.339506
634	subject2	SCNN	0.338966
635	subject2	SCNN	0.33873
636	subject2	SCNN	0.337023
637	subject2	SCNN	0.336534
638	subject2	SCNN	0.33641
639	subject2	SCNN	0.335181
640	subject2	SCNN	0.334382
641	subject2	SCNN	0.334074
642	subject2	SCNN	0.33388
643	subject2	SCNN	0.333133
644	subject2	SCNN	0.331052
645	subject2	SCNN	0.3295
646	subject2	SCNN	0.328934
647	subject2	SCNN	0.327271
648	subject2	SCNN	0.326131
649	subject2	SCNN	0.325149
650	subject2	SCNN	0.32354
651	subject2	SCNN	0.323292
652	subject2	SCNN	0.323235
653	subject2	SCNN	0.322729
654	subject2	SCNN	0.322435
655	subject2	SCNN	0.321126
656	subject2	SCNN	0.320323
657	subject2	SCNN	0.320282
658	subject2	SCNN	0.320222
659	subject2	SCNN	0.3199
660	subject2	SCNN	0.318868
661	subject2	SCNN	0.318422
662	subject2	SCNN	0.317864
663	subject2	SCNN	0.317796
664	subject2	SCNN	0.317796
665	subject2	SCNN	0.316293
666	subject2	SCNN	0.316259
667	subject2	SCNN	0.316075
668	subject2	SCNN	0.315512
669	subject2	SCNN	0.313692
670	subject2	SCNN	0.312554
671	subject2	SCNN	0.312526
672	subject2	SCNN	0.312318
673	subject2	SCNN	0.312318
674	subject2	SCNN	0.312305
675	subject2	SCNN	0.311887
676	subject2	SCNN	0.310393
677	subject2	SCNN	0.30866
678	subject2	SCNN	0.306748
679	subject2	SCNN	0.304971
680	subject2	SCNN	0.304048
681	subject2	SCNN	0.303919
682	subject2	SCNN	0.302184
683	subject2	SCNN	0.302184
684	subject2	SCNN	0.301785
685	subject2	SCNN	0.301722
686	subject2	SCNN	0.300951
687	subject2	SCNN	0.300951
688	subject2	SCNN	0.300202
689	subject2	SCNN	0.300202
690	subject2	SCNN	0.298989
691	subject2	SCNN	0.298825
692	subject2	SCNN	0.298399
693	subject2	SCNN	0.297773
694	subject2	SCNN	0.297682
695	subject2	SCNN	0.297302
696	subject2	SCNN	0.297278
697	subject2	SCNN	0.297137
698	subject2	SCNN	0.296653
699	subject2	SCNN	0.295357
700	subject2	SCNN	0.294174
701	subject2	SCNN	0.293503
702	subject2	SCNN	0.292601
703	subject2	SCNN	0.291875
704	subject2	SCNN	0.291191
705	subject2	SCNN	0.291028
706	subject2	SCNN	0.289018
707	subject2	SCNN	0.288933
708	subject2	SCNN	0.288068
709	subject2	SCNN	0.288017
710	subject2	SCNN	0.288017
711	subject2	SCNN	0.28776
712	subject2	SCNN	0.286006
713	subject2	SCNN	0.284559
714	subject2	SCNN	0.283222
715	subject2	SCNN	0.282875
716	subject2	SCNN	0.282875
717	subject2	SCNN	0.282497
718	subject2	SCNN	0.282058
719	subject2	SCNN	0.281562
720	subject2	SCNN	0.281326
721	subject2	SCNN	0.281326
722	subject2	SCNN	0.280538
723	subject2	SCNN	0.280538
724	subject2	SCNN	0.279922
725	subject2	SCNN	0.279703
726	subject2	SCNN	0.279634
727	subject2	SCNN	0.279634
728	subject2	SCNN	0.279475
729	subject2	SCNN	0.279367
730	subject2	SCNN	0.279299
731	subject2	SCNN	0.27832
732	subject2	SCNN	0.277418
733	subject2	SCNN	0.2762
734	subject2	SCNN	0.274928
735	subject2	SCNN	0.274468
736	subject2	SCNN	0.274461
737	subject2	SCNN	0.274413
738	subject2	SCNN	0.274399
739	subject2	SCNN	0.273744
740	subject2	SCNN	0.27292
741	subject2	SCNN	0.271719
742	subject2	SCNN	0.271408
743	subject2	SCNN	0.270615
744	subject2	SCNN	0.269016
745	subject2	SCNN	0.268702
746	subject2	SCNN	0.268628
747	subject2	SCNN	0.26861
748	subject2	SCNN	0.268439
749	subject2	SCNN	0.268249
750	subject2	SCNN	0.266771
751	subject2	SCNN	0.266589
752	subject2	SCNN	0.266221
753	subject2	SCNN	0.266221
754	subject2	SCNN	0.265463
755	subject2	SCNN	0.265294
756	subject2	SCNN	0.264594
757	subject2	SCNN	0.264301
758	subject2	SCNN	0.263389
759	subject2	SCNN	0.262384
760	subject2	SCNN	0.261739
761	subject2	SCNN	0.261046
762	subject2	SCNN	0.260478
763	subject2	SCNN	0.259749
764	subject2	SCNN	0.258775
765	subject2	SCNN	0.258775
766	subject2	SCNN	0.25866
767	subject2	SCNN	0.258507
768	subject2	SCNN	0.258496
769	subject2	SCNN	0.258189
770	subject2	SCNN	0.257458
771	subject2	SCNN	0.256276
772	subject2	SCNN	0.254688
773	subject2	SCNN	0.253851
774	subject2	SCNN	0.253771
775	subject2	SCNN	0.253462
776	subject2	SCNN	0.253074
777	subject2	SCNN	0.25298
778	subject2	SCNN	0.252547
779	subject2	SCNN	0.251392
780	subject2	SCNN	0.250943
781	subject2	SCNN	0.250784
782	subject2	SCNN	0.250502
783	subject2	SCNN	0.250355
784	subject2	SCNN	0.250285
785	subject2	SCNN	0.248513
786	subject2	SCNN	0.247739
787	subject2	SCNN	0.247616
788	subject2	SCNN	0.247507
789	subject2	SCNN	0.24624
790	subject2	SCNN	0.245927
791	subject2	SCNN	0.245922
792	subject2	SCNN	0.245087
793	subject2	SCNN	0.244242
794	subject2	SCNN	0.243824
795	subject2	SCNN	0.24371
796	subject2	SCNN	0.243149
797	subject2	SCNN	0.243051
798	subject2	SCNN	0.242845
799	subject2	SCNN	0.242603
800	subject2	SCNN	0.242441
801	subject2	SCNN	0.239763
802	subject2	SCNN	0.239136
803	subject2	SCNN	0.238771
804	subject2	SCNN	0.238249
805	subject2	SCNN	0.237857
806	subject2	SCNN	0.237654
807	subject2	SCNN	0.237504
808	subject2	SCNN	0.237452
809	subject2	SCNN	0.237418
810	subject2	SCNN	0.235381
811	subject2	SCNN	0.234825
812	subject2	SCNN	0.234366
813	subject2	SCNN	0.234115
814	subject2	SCNN	0.233295
815	subject2	SCNN	0.233244
816	subject2	SCNN	0.233178
817	subject2	SCNN	0.233156
818	subject2	SCNN	0.232585
819	subject2	SCNN	0.232493
820	subject2	SCNN	0.231627
821	subject2	SCNN	0.231459
822	subject2	SCNN	0.231185
823	subject2	SCNN	0.230993
824	subject2	SCNN	0.230095
825	subject2	SCNN	0.22997
826	subject2	SCNN	0.22997
827	subject2	SCNN	0.229894
828	subject2	SCNN	0.229012
829	subject2	SCNN	0.229012
830	subject2	SCNN	0.228795
831	subject2	SCNN	0.228613
832	subject2	SCNN	0.22763
833	subject2	SCNN	0.227498
834	subject2	SCNN	0.227417
835	subject2	SCNN	0.226973
836	subject2	SCNN	0.226444
837	subject2	SCNN	0.226191
838	subject2	SCNN	0.225694
839	subject2	SCNN	0.225647
840	subject2	SCNN	0.225607
841	subject2	SCNN	0.225593
842	subject2	SCNN	0.225555
843	subject2	SCNN	0.225539
844	subject2	SCNN	0.224097
845	subject2	SCNN	0.224097
846	subject2	SCNN	0.223698
847	subject2	SCNN	0.223163
848	subject2	SCNN	0.222931
849	subject2	SCNN	0.222839
850	subject2	SCNN	0.222807
851	subject2	SCNN	0.222807
852	subject2	SCNN	0.222677
853	subject2	SCNN	0.221959
854	subject2	SCNN	0.221913
855	subject2	SCNN	0.221913
856	subject2	SCNN	0.22182
857	subject2	SCNN	0.221653
858	subject2	SCNN	0.221653
859	subject2	SCNN	0.221441
860	subject2	SCNN	0.221291
861	subject2	SCNN	0.221252
862	subject2	SCNN	0.221156
863	subject2	SCNN	0.22093
864	subject2	SCNN	0.220734
865	subject2	SCNN	0.220725
866	subject2	SCNN	0.220382
867	subject2	SCNN	0.220278
868	subject2	SCNN	0.220186
869	subject2	SCNN	0.218747
870	subject2	SCNN	0.218252
871	subject2	SCNN	0.218188
872	subject2	SCNN	0.217534
873	subject2	SCNN	0.217378
874	subject2	SCNN	0.21716
875	subject2	SCNN	0.216873
876	subject2	SCNN	0.215258
877	subject2	SCNN	0.215034
878	subject2	SCNN	0.214785
879	subject2	SCNN	0.214103
880	subject2	SCNN	0.213217
881	subject2	SCNN	0.211658
882	subject2	SCNN	0.211584
883	subject2	SCNN	0.211572
884	subject2	SCNN	0.211572
885	subject2	SCNN	0.211269
886	subject2	SCNN	0.211263
887	subject2	SCNN	0.211263
888	subject2	SCNN	0.210125
889	subject2	SCNN	0.210107
890	subject2	SCNN	0.209394
891	subject2	SCNN	0.209136
892	subject2	SCNN	0.209115
893	subject2	SCNN	0.208989
894	subject2	SCNN	0.208989
895	subject2	SCNN	0.2089
896	subject2	SCNN	0.208795
897	subject2	SCNN	0.20836
898	subject2	SCNN	0.208175
899	subject2	SCNN	0.208118
900	subject2	SCNN	0.207648
901	subject2	SCNN	0.207123
902	subject2	SCNN	0.206873
903	subject2	SCNN	0.205858
904	subject2	SCNN	0.204524
905	subject2	SCNN	0.204314
906	subject2	SCNN	0.203166
907	subject2	SCNN	0.202998
908	subject2	SCNN	0.202357
909	subject2	SCNN	0.202201
910	subject2	SCNN	0.2015
911	subject2	SCNN	0.201485
912	subject2	SCNN	0.201485
913	subject2	SCNN	0.200785
914	subject2	SCNN	0.200564
915	subject2	SCNN	0.2003
916	subject2	SCNN	0.200275
917	subject2	SCNN	0.200032
918	subject2	SCNN	0.199259
919	subject2	SCNN	0.198103
920	subject2	SCNN	0.197949
921	subject2	SCNN	0.197934
922	subject2	SCNN	0.197768
923	subject2	SCNN	0.197343
924	subject2	SCNN	0.197245
925	subject2	SCNN	0.196942
926	subject2	SCNN	0.196055
927	subject2	SCNN	0.195899
928	subject2	SCNN	0.195897
929	subject2	SCNN	0.195664
930	subject2	SCNN	0.195321
931	subject2	SCNN	0.195278
932	subject2	SCNN	0.194895
933	subject2	SCNN	0.194879
934	subject2	SCNN	0.194737
935	subject2	SCNN	0.194524
936	subject2	SCNN	0.194338
937	subject2	SCNN	0.194323
938	subject2	SCNN	0.194323
939	subject2	SCNN	0.19384
940	subject2	SCNN	0.193703
941	subject2	SCNN	0.193013
942	subject2	SCNN	0.192506
943	subject2	SCNN	0.192318
944	subject2	SCNN	0.192218
945	subject2	SCNN	0.192067
946	subject2	SCNN	0.191836
947	subject2	SCNN	0.19182
948	subject2	SCNN	0.191816
949	subject2	SCNN	0.191383
950	subject2	SCNN	0.190738
951	subject2	SCNN	0.190522
952	subject2	SCNN	0.190261
953	subject2	SCNN	0.190194
954	subject2	SCNN	0.19012
955	subject2	SCNN	0.189919
956	subject2	SCNN	0.189828
957	subject2	SCNN	0.189727
958	subject2	SCNN	0.189366
959	subject2	SCNN	0.188691
960	subject2	SCNN	0.187958
961	subject2	SCNN	0.187852
962	subject2	SCNN	0.187788
963	subject2	SCNN	0.187454
964	subject2	SCNN	0.187435
965	subject2	SCNN	0.187399
966	subject2	SCNN	0.186879
967	subject2	SCNN	0.186778
968	subject2	SCNN	0.18667
969	subject2	SCNN	0.186258
970	subject2	SCNN	0.186258
971	subject2	SCNN	0.185917
972	subject2	SCNN	0.185899
973	subject2	SCNN	0.185797
974	subject2	SCNN	0.185477
975	subject2	SCNN	0.185477
976	subject2	SCNN	0.185365
977	subject2	SCNN	0.18509
978	subject2	SCNN	0.184726
979	subject2	SCNN	0.183947
980	subject2	SCNN	0.183612
981	subject2	SCNN	0.183249
982	subject2	SCNN	0.183214
983	subject2	SCNN	0.18305
984	subject2	SCNN	0.182922
985	subject2	SCNN	0.182724
986	subject2	SCNN	0.182551
987	subject2	SCNN	0.182154
988	subject2	SCNN	0.182154
989	subject2	SCNN	0.181863
990	subject2	SCNN	0.180906
991	subject2	SCNN	0.180692
992	subject2	SCNN	0.180339
993	subject2	SCNN	0.180339
994	subject2	SCNN	0.17976
995	subject2	SCNN	0.179656
996	subject2	SCNN	0.179592
997	subject2	SCNN	0.179279
998	subject2	SCNN	0.178619
999	subject2	SCNN	0.178619
1000	subject3	SCNN	0.756078
1001	subject3	SCNN	0.693997
1002	subject3	SCNN	0.68769
1003	subject3	SCNN	0.682083
1004	subject3	SCNN	0.681483
1005	subject3	SCNN	0.676707
1006	subject3	SCNN	0.674871
1007	subject3	SCNN	0.668892
1008	subject3	SCNN	0.650516
1009	subject3	SCNN	0.650276
1010	subject3	SCNN	0.637112
1011	subject3	SCNN	0.6269
1012	subject3	SCNN	0.619659
1013	subject3	SCNN	0.606694
1014	subject3	SCNN	0.606615
1015	subject3	SCNN	0.60373
1016	subject3	SCNN	0.600744
1017	subject3	SCNN	0.595535
1018	subject3	SCNN	0.585467
1019	subject3	SCNN	0.580227
1020	subject3	SCNN	0.580199
1021	subject3	SCNN	0.579585
1022	subject3	SCNN	0.579078
1023	subject3	SCNN	0.574372
1024	subject3	SCNN	0.574074
1025	subject3	SCNN	0.570838
1026	subject3	SCNN	0.568649
1027	subject3	SCNN	0.567165
1028	subject3	SCNN	0.566461
1029	subject3	SCNN	0.566461
1030	subject3	SCNN	0.565835
1031	subject3	SCNN	0.563916
1032	subject3	SCNN	0.563086
1033	subject3	SCNN	0.562507
1034	subject3	SCNN	0.56194
1035	subject3	SCNN	0.561617
1036	subject3	SCNN	0.557357
1037	subject3	SCNN	0.553544
1038	subject3	SCNN	0.552228
1039	subject3	SCNN	0.550407
1040	subject3	SCNN	0.550343
1041	subject3	SCNN	0.549275
1042	subject3	SCNN	0.548312
1043	subject3	SCNN	0.547321
1044	subject3	SCNN	0.545822
1045	subject3	SCNN	0.544876
1046	subject3	SCNN	0.542104
1047	subject3	SCNN	0.541811
1048	subject3	SCNN	0.540154
1049	subject3	SCNN	0.539575
1050	subject3	SCNN	0.537717
1051	subject3	SCNN	0.537344
1052	subject3	SCNN	0.532455
1053	subject3	SCNN	0.532345
1054	subject3	SCNN	0.53199
1055	subject3	SCNN	0.527351
1056	subject3	SCNN	0.524168
1057	subject3	SCNN	0.524134
1058	subject3	SCNN	0.523037
1059	subject3	SCNN	0.521451
1060	subject3	SCNN	0.520273
1061	subject3	SCNN	0.514826
1062	subject3	SCNN	0.514554
1063	subject3	SCNN	0.513378
1064	subject3	SCNN	0.507954
1065	subject3	SCNN	0.504501
1066	subject3	SCNN	0.502662
1067	subject3	SCNN	0.50002
1068	subject3	SCNN	0.496966
1069	subject3	SCNN	0.496162
1070	subject3	SCNN	0.495912
1071	subject3	SCNN	0.495273
1072	subject3	SCNN	0.492808
1073	subject3	SCNN	0.492808
1074	subject3	SCNN	0.49179
1075	subject3	SCNN	0.49119
1076	subject3	SCNN	0.490643
1077	subject3	SCNN	0.48933
1078	subject3	SCNN	0.486776
1079	subject3	SCNN	0.485945
1080	subject3	SCNN	0.484283
1081	subject3	SCNN	0.48421
1082	subject3	SCNN	0.48379
1083	subject3	SCNN	0.482849
1084	subject3	SCNN	0.482604
1085	subject3	SCNN	0.480947
1086	subject3	SCNN	0.476094
1087	subject3	SCNN	0.474845
1088	subject3	SCNN	0.474048
1089	subject3	SCNN	0.472294
1090	subject3	SCNN	0.470578
1091	subject3	SCNN	0.470221
1092	subject3	SCNN	0.47008
1093	subject3	SCNN	0.469032
1094	subject3	SCNN	0.46833
1095	subject3	SCNN	0.468145
1096	subject3	SCNN	0.465817
1097	subject3	SCNN	0.464083
1098	subject3	SCNN	0.463625
1099	subject3	SCNN	0.463408
1100	subject3	SCNN	0.462224
1101	subject3	SCNN	0.462224
1102	subject3	SCNN	0.458584
1103	subject3	SCNN	0.45795
1104	subject3	SCNN	0.457941
1105	subject3	SCNN	0.456938
1106	subject3	SCNN	0.456193
1107	subject3	SCNN	0.454918
1108	subject3	SCNN	0.453529
1109	subject3	SCNN	0.453287
1110	subject3	SCNN	0.451955
1111	subject3	SCNN	0.450001
1112	subject3	SCNN	0.448854
1113	subject3	SCNN	0.443946
1114	subject3	SCNN	0.443367
1115	subject3	SCNN	0.438638
1116	subject3	SCNN	0.438392
1117	subject3	SCNN	0.438252
1118	subject3	SCNN	0.437468
1119	subject3	SCNN	0.436876
1120	subject3	SCNN	0.435241
1121	subject3	SCNN	0.433814
1122	subject3	SCNN	0.433207
1123	subject3	SCNN	0.432669
1124	subject3	SCNN	0.429707
1125	subject3	SCNN	0.428829
1126	subject3	SCNN	0.428193
1127	subject3	SCNN	0.427704
1128	subject3	SCNN	0.426023
1129	subject3	SCNN	0.426023
1130	subject3	SCNN	0.424236
1131	subject3	SCNN	0.422451
1132	subject3	SCNN	0.419168
1133	subject3	SCNN	0.419058
1134	subject3	SCNN	0.418398
1135	subject3	SCNN	0.418139
1136	subject3	SCNN	0.417837
1137	subject3	SCNN	0.416612
1138	subject3	SCNN	0.416612
1139	subject3	SCNN	0.413355
1140	subject3	SCNN	0.408521
1141	subject3	SCNN	0.407005
1142	subject3	SCNN	0.406273
1143	subject3	SCNN	0.405699
1144	subject3	SCNN	0.404523
1145	subject3	SCNN	0.403276
1146	subject3	SCNN	0.402048
1147	subject3	SCNN	0.400063
1148	subject3	SCNN	0.39853
1149	subject3	SCNN	0.3979
1150	subject3	SCNN	0.39681
1151	subject3	SCNN	0.394134
1152	subject3	SCNN	0.393036
1153	subject3	SCNN	0.390962
1154	subject3	SCNN	0.389631
1155	subject3	SCNN	0.389217
1156	subject3	SCNN	0.388389
1157	subject3	SCNN	0.388276
1158	subject3	SCNN	0.386785
1159	subject3	SCNN	0.38564
1160	subject3	SCNN	0.384142
1161	subject3	SCNN	0.383141
1162	subject3	SCNN	0.382761
1163	subject3	SCNN	0.382349
1164	subject3	SCNN	0.3803
1165	subject3	SCNN	0.380175
1166	subject3	SCNN	0.379778
1167	subject3	SCNN	0.379309
1168	subject3	SCNN	0.379104
1169	subject3	SCNN	0.378768
1170	subject3	SCNN	0.378285
1171	subject3	SCNN	0.377796
1172	subject3	SCNN	0.37608
1173	subject3	SCNN	0.375969
1174	subject3	SCNN	0.373649
1175	subject3	SCNN	0.371287
1176	subject3	SCNN	0.371218
1177	subject3	SCNN	0.370198
1178	subject3	SCNN	0.367584
1179	subject3	SCNN	0.364527
1180	subject3	SCNN	0.361972
1181	subject3	SCNN	0.361866
1182	subject3	SCNN	0.359997
1183	subject3	SCNN	0.358248
1184	subject3	SCNN	0.35715
1185	subject3	SCNN	0.35652
1186	subject3	SCNN	0.353214
1187	subject3	SCNN	0.353118
1188	subject3	SCNN	0.352167
1189	subject3	SCNN	0.351974
1190	subject3	SCNN	0.351078
1191	subject3	SCNN	0.350394
1192	subject3	SCNN	0.348935
1193	subject3	SCNN	0.348128
1194	subject3	SCNN	0.347793
1195	subject3	SCNN	0.347412
1196	subject3	SCNN	0.346879
1197	subject3	SCNN	0.346814
1198	subject3	SCNN	0.346306
1199	subject3	SCNN	0.343772
1200	subject3	SCNN	0.341906
1201	subject3	SCNN	0.341519
1202	subject3	SCNN	0.341391
1203	subject3	SCNN	0.34115
1204	subject3	SCNN	0.34022
1205	subject3	SCNN	0.34022
1206	subject3	SCNN	0.33964
1207	subject3	SCNN	0.339541
1208	subject3	SCNN	0.338927
1209	subject3	SCNN	0.337047
1210	subject3	SCNN	0.33679
1211	subject3	SCNN	0.33344
1212	subject3	SCNN	0.333325
1213	subject3	SCNN	0.333248
1214	subject3	SCNN	0.333219
1215	subject3	SCNN	0.333214
1216	subject3	SCNN	0.33289
1217	subject3	SCNN	0.331022
1218	subject3	SCNN	0.330147
1219	subject3	SCNN	0.329056
1220	subject3	SCNN	0.328475
1221	subject3	SCNN	0.326715
1222	subject3	SCNN	0.326715
1223	subject3	SCNN	0.325192
1224	subject3	SCNN	0.32295
1225	subject3	SCNN	0.322624
1226	subject3	SCNN	0.322042
1227	subject3	SCNN	0.322006
1228	subject3	SCNN	0.321785
1229	subject3	SCNN	0.321673
1230	subject3	SCNN	0.321235
1231	subject3	SCNN	0.317936
1232	subject3	SCNN	0.317369
1233	subject3	SCNN	0.316895
1234	subject3	SCNN	0.316454
1235	subject3	SCNN	0.315559
1236	subject3	SCNN	0.314578
1237	subject3	SCNN	0.313592
1238	subject3	SCNN	0.313592
1239	subject3	SCNN	0.312354
1240	subject3	SCNN	0.312006
1241	subject3	SCNN	0.310883
1242	subject3	SCNN	0.310829
1243	subject3	SCNN	0.309887
1244	subject3	SCNN	0.309699
1245	subject3	SCNN	0.309579
1246	subject3	SCNN	0.309312
1247	subject3	SCNN	0.309312
1248	subject3	SCNN	0.309134
1249	subject3	SCNN	0.309062
1250	subject3	SCNN	0.308847
1251	subject3	SCNN	0.308847
1252	subject3	SCNN	0.307774
1253	subject3	SCNN	0.306352
1254	subject3	SCNN	0.305852
1255	subject3	SCNN	0.30565
1256	subject3	SCNN	0.304246
1257	subject3	SCNN	0.303356
1258	subject3	SCNN	0.303356
1259	subject3	SCNN	0.302859
1260	subject3	SCNN	0.301349
1261	subject3	SCNN	0.300866
1262	subject3	SCNN	0.300839
1263	subject3	SCNN	0.299639
1264	subject3	SCNN	0.298793
1265	subject3	SCNN	0.29798
1266	subject3	SCNN	0.297387
1267	subject3	SCNN	0.297103
1268	subject3	SCNN	0.296928
1269	subject3	SCNN	0.295015
1270	subject3	SCNN	0.293772
1271	subject3	SCNN	0.293584
1272	subject3	SCNN	0.291688
1273	subject3	SCNN	0.291013
1274	subject3	SCNN	0.291013
1275	subject3	SCNN	0.290811
1276	subject3	SCNN	0.29068
1277	subject3	SCNN	0.289776
1278	subject3	SCNN	0.289652
1279	subject3	SCNN	0.288705
1280	subject3	SCNN	0.288228
1281	subject3	SCNN	0.286856
1282	subject3	SCNN	0.285444
1283	subject3	SCNN	0.285391
1284	subject3	SCNN	0.284152
1285	subject3	SCNN	0.283954
1286	subject3	SCNN	0.283427
1287	subject3	SCNN	0.283116
1288	subject3	SCNN	0.282704
1289	subject3	SCNN	0.282313
1290	subject3	SCNN	0.282226
1291	subject3	SCNN	0.282097
1292	subject3	SCNN	0.281987
1293	subject3	SCNN	0.281951
1294	subject3	SCNN	0.281673
1295	subject3	SCNN	0.281464
1296	subject3	SCNN	0.280254
1297	subject3	SCNN	0.280131
1298	subject3	SCNN	0.279585
1299	subject3	SCNN	0.2789
1300	subject3	SCNN	0.278593
1301	subject3	SCNN	0.277435
1302	subject3	SCNN	0.275794
1303	subject3	SCNN	0.275029
1304	subject3	SCNN	0.274969
1305	subject3	SCNN	0.274727
1306	subject3	SCNN	0.274294
1307	subject3	SCNN	0.273419
1308	subject3	SCNN	0.273072
1309	subject3	SCNN	0.272492
1310	subject3	SCNN	0.271858
1311	subject3	SCNN	0.271681
1312	subject3	SCNN	0.271545
1313	subject3	SCNN	0.269952
1314	subject3	SCNN	0.269379
1315	subject3	SCNN	0.268426
1316	subject3	SCNN	0.267912
1317	subject3	SCNN	0.266435
1318	subject3	SCNN	0.265974
1319	subject3	SCNN	0.26496
1320	subject3	SCNN	0.264863
1321	subject3	SCNN	0.264252
1322	subject3	SCNN	0.263754
1323	subject3	SCNN	0.263558
1324	subject3	SCNN	0.263202
1325	subject3	SCNN	0.262963
1326	subject3	SCNN	0.262858
1327	subject3	SCNN	0.262858
1328	subject3	SCNN	0.262483
1329	subject3	SCNN	0.261762
1330	subject3	SCNN	0.261627
1331	subject3	SCNN	0.261627
1332	subject3	SCNN	0.260517
1333	subject3	SCNN	0.260225
1334	subject3	SCNN	0.260187
1335	subject3	SCNN	0.260124
1336	subject3	SCNN	0.259757
1337	subject3	SCNN	0.25873
1338	subject3	SCNN	0.258653
1339	subject3	SCNN	0.25853
1340	subject3	SCNN	0.258121
1341	subject3	SCNN	0.257778
1342	subject3	SCNN	0.25759
1343	subject3	SCNN	0.257329
1344	subject3	SCNN	0.257185
1345	subject3	SCNN	0.255445
1346	subject3	SCNN	0.254082
1347	subject3	SCNN	0.252914
1348	subject3	SCNN	0.252889
1349	subject3	SCNN	0.252668
1350	subject3	SCNN	0.252668
1351	subject3	SCNN	0.252586
1352	subject3	SCNN	0.252268
1353	subject3	SCNN	0.251839
1354	subject3	SCNN	0.25179
1355	subject3	SCNN	0.249886
1356	subject3	SCNN	0.249166
1357	subject3	SCNN	0.249166
1358	subject3	SCNN	0.247552
1359	subject3	SCNN	0.247276
1360	subject3	SCNN	0.247276
1361	subject3	SCNN	0.245441
1362	subject3	SCNN	0.245441
1363	subject3	SCNN	0.244699
1364	subject3	SCNN	0.244235
1365	subject3	SCNN	0.243757
1366	subject3	SCNN	0.243569
1367	subject3	SCNN	0.242795
1368	subject3	SCNN	0.242744
1369	subject3	SCNN	0.242744
1370	subject3	SCNN	0.242083
1371	subject3	SCNN	0.241053
1372	subject3	SCNN	0.241
1373	subject3	SCNN	0.240599
1374	subject3	SCNN	0.240316
1375	subject3	SCNN	0.240279
1376	subject3	SCNN	0.240177
1377	subject3	SCNN	0.240131
1378	subject3	SCNN	0.239924
1379	subject3	SCNN	0.239487
1380	subject3	SCNN	0.239487
1381	subject3	SCNN	0.239385
1382	subject3	SCNN	0.239166
1383	subject3	SCNN	0.237715
1384	subject3	SCNN	0.237542
1385	subject3	SCNN	0.237435
1386	subject3	SCNN	0.236488
1387	subject3	SCNN	0.234838
1388	subject3	SCNN	0.234476
1389	subject3	SCNN	0.234476
1390	subject3	SCNN	0.234343
1391	subject3	SCNN	0.234174
1392	subject3	SCNN	0.234174
1393	subject3	SCNN	0.233613
1394	subject3	SCNN	0.233613
1395	subject3	SCNN	0.233609
1396	subject3	SCNN	0.233415
1397	subject3	SCNN	0.232488
1398	subject3	SCNN	0.232381
1399	subject3	SCNN	0.232325
1400	subject3	SCNN	0.231368
1401	subject3	SCNN	0.231131
1402	subject3	SCNN	0.230524
1403	subject3	SCNN	0.230479
1404	subject3	SCNN	0.230094
1405	subject3	SCNN	0.230057
1406	subject3	SCNN	0.229894
1407	subject3	SCNN	0.229894
1408	subject3	SCNN	0.229387
1409	subject3	SCNN	0.229113
1410	subject3	SCNN	0.229079
1411	subject3	SCNN	0.229069
1412	subject3	SCNN	0.229055
1413	subject3	SCNN	0.228965
1414	subject3	SCNN	0.228962
1415	subject3	SCNN	0.228901
1416	subject3	SCNN	0.226927
1417	subject3	SCNN	0.226796
1418	subject3	SCNN	0.226558
1419	subject3	SCNN	0.226245
1420	subject3	SCNN	0.225961
1421	subject3	SCNN	0.225546
1422	subject3	SCNN	0.22521
1423	subject3	SCNN	0.224761
1424	subject3	SCNN	0.224472
1425	subject3	SCNN	0.224125
1426	subject3	SCNN	0.223755
1427	subject3	SCNN	0.22366
1428	subject3	SCNN	0.223274
1429	subject3	SCNN	0.223193
1430	subject3	SCNN	0.22315
1431	subject3	SCNN	0.222594
1432	subject3	SCNN	0.222594
1433	subject3	SCNN	0.222389
1434	subject3	SCNN	0.222044
1435	subject3	SCNN	0.222042
1436	subject3	SCNN	0.221317
1437	subject3	SCNN	0.221
1438	subject3	SCNN	0.220544
1439	subject3	SCNN	0.220372
1440	subject3	SCNN	0.21828
1441	subject3	SCNN	0.218111
1442	subject3	SCNN	0.218044
1443	subject3	SCNN	0.217776
1444	subject3	SCNN	0.216586
1445	subject3	SCNN	0.216535
1446	subject3	SCNN	0.216509
1447	subject3	SCNN	0.215862
1448	subject3	SCNN	0.215797
1449	subject3	SCNN	0.21566
1450	subject3	SCNN	0.215427
1451	subject3	SCNN	0.215294
1452	subject3	SCNN	0.214992
1453	subject3	SCNN	0.214467
1454	subject3	SCNN	0.214382
1455	subject3	SCNN	0.213821
1456	subject3	SCNN	0.213656
1457	subject3	SCNN	0.213566
1458	subject3	SCNN	0.213475
1459	subject3	SCNN	0.213284
1460	subject3	SCNN	0.213237
1461	subject3	SCNN	0.213237
1462	subject3	SCNN	0.213077
1463	subject3	SCNN	0.212876
1464	subject3	SCNN	0.212298
1465	subject3	SCNN	0.211103
1466	subject3	SCNN	0.211099
1467	subject3	SCNN	0.210897
1468	subject3	SCNN	0.210879
1469	subject3	SCNN	0.209909
1470	subject3	SCNN	0.209873
1471	subject3	SCNN	0.20914
1472	subject3	SCNN	0.208741
1473	subject3	SCNN	0.208741
1474	subject3	SCNN	0.208298
1475	subject3	SCNN	0.207505
1476	subject3	SCNN	0.207442
1477	subject3	SCNN	0.207282
1478	subject3	SCNN	0.20698
1479	subject3	SCNN	0.206586
1480	subject3	SCNN	0.206052
1481	subject3	SCNN	0.204988
1482	subject3	SCNN	0.204565
1483	subject3	SCNN	0.204543
1484	subject3	SCNN	0.204543
1485	subject3	SCNN	0.204456
1486	subject3	SCNN	0.203772
1487	subject3	SCNN	0.202357
1488	subject3	SCNN	0.202018
1489	subject3	SCNN	0.201346
1490	subject3	SCNN	0.200909
1491	subject3	SCNN	0.200796
1492	subject3	SCNN	0.200685
1493	subject3	SCNN	0.200543
1494	subject3	SCNN	0.200196
1495	subject3	SCNN	0.200076
1496	subject3	SCNN	0.199314
1497	subject3	SCNN	0.199232
1498	subject3	SCNN	0.198804
1499	subject3	SCNN	0.198742
1500	subject1	CNN	0.715569
1501	subject1	CNN	0.617743
1502	subject1	CNN	0.611209
1503	subject1	CNN	0.571924
1504	subject1	CNN	0.562675
1505	subject1	CNN	0.562448
1506	subject1	CNN	0.552698
1507	subject1	CNN	0.5501
1508	subject1	CNN	0.549488
1509	subject1	CNN	0.547163
1510	subject1	CNN	0.545314
1511	subject1	CNN	0.542156
1512	subject1	CNN	0.52407
1513	subject1	CNN	0.52099
1514	subject1	CNN	0.506926
1515	subject1	CNN	0.504706
1516	subject1	CNN	0.487748
1517	subject1	CNN	0.487748
1518	subject1	CNN	0.479015
1519	subject1	CNN	0.470509
1520	subject1	CNN	0.465793
1521	subject1	CNN	0.464503
1522	subject1	CNN	0.457255
1523	subject1	CNN	0.45074
1524	subject1	CNN	0.444402
1525	subject1	CNN	0.436383
1526	subject1	CNN	0.431751
1527	subject1	CNN	0.429291
1528	subject1	CNN	0.429218
1529	subject1	CNN	0.420702
1530	subject1	CNN	0.414341
1531	subject1	CNN	0.408066
1532	subject1	CNN	0.405494
1533	subject1	CNN	0.400614
1534	subject1	CNN	0.399316
1535	subject1	CNN	0.397745
1536	subject1	CNN	0.396754
1537	subject1	CNN	0.394362
1538	subject1	CNN	0.393764
1539	subject1	CNN	0.39367
1540	subject1	CNN	0.388205
1541	subject1	CNN	0.387346
1542	subject1	CNN	0.387242
1543	subject1	CNN	0.385745
1544	subject1	CNN	0.38401
1545	subject1	CNN	0.383703
1546	subject1	CNN	0.383066
1547	subject1	CNN	0.381604
1548	subject1	CNN	0.379767
1549	subject1	CNN	0.379222
1550	subject1	CNN	0.36687
1551	subject1	CNN	0.360086
1552	subject1	CNN	0.356886
1553	subject1	CNN	0.353846
1554	subject1	CNN	0.350436
1555	subject1	CNN	0.350216
1556	subject1	CNN	0.350216
1557	subject1	CNN	0.345785
1558	subject1	CNN	0.34269
1559	subject1	CNN	0.341455
1560	subject1	CNN	0.340776
1561	subject1	CNN	0.337638
1562	subject1	CNN	0.337638
1563	subject1	CNN	0.33741
1564	subject1	CNN	0.335427
1565	subject1	CNN	0.334456
1566	subject1	CNN	0.33318
1567	subject1	CNN	0.33222
1568	subject1	CNN	0.33218
1569	subject1	CNN	0.328368
1570	subject1	CNN	0.327909
1571	subject1	CNN	0.327899
1572	subject1	CNN	0.327057
1573	subject1	CNN	0.326796
1574	subject1	CNN	0.326796
1575	subject1	CNN	0.324433
1576	subject1	CNN	0.323723
1577	subject1	CNN	0.323723
1578	subject1	CNN	0.321892
1579	subject1	CNN	0.321603
1580	subject1	CNN	0.321083
1581	subject1	CNN	0.319001
1582	subject1	CNN	0.317813
1583	subject1	CNN	0.316871
1584	subject1	CNN	0.316451
1585	subject1	CNN	0.316223
1586	subject1	CNN	0.316223
1587	subject1	CNN	0.314853
1588	subject1	CNN	0.310231
1589	subject1	CNN	0.310231
1590	subject1	CNN	0.309706
1591	subject1	CNN	0.309494
1592	subject1	CNN	0.307688
1593	subject1	CNN	0.30659
1594	subject1	CNN	0.304212
1595	subject1	CNN	0.303536
1596	subject1	CNN	0.302965
1597	subject1	CNN	0.302377
1598	subject1	CNN	0.300817
1599	subject1	CNN	0.299871
1600	subject1	CNN	0.29796
1601	subject1	CNN	0.297552
1602	subject1	CNN	0.294639
1603	subject1	CNN	0.293985
1604	subject1	CNN	0.292338
1605	subject1	CNN	0.291719
1606	subject1	CNN	0.290967
1607	subject1	CNN	0.290038
1608	subject1	CNN	0.289481
1609	subject1	CNN	0.285783
1610	subject1	CNN	0.285486
1611	subject1	CNN	0.283757
1612	subject1	CNN	0.283384
1613	subject1	CNN	0.283384
1614	subject1	CNN	0.281851
1615	subject1	CNN	0.281846
1616	subject1	CNN	0.277915
1617	subject1	CNN	0.276823
1618	subject1	CNN	0.276595
1619	subject1	CNN	0.275457
1620	subject1	CNN	0.275281
1621	subject1	CNN	0.274429
1622	subject1	CNN	0.27331
1623	subject1	CNN	0.273201
1624	subject1	CNN	0.272878
1625	subject1	CNN	0.272624
1626	subject1	CNN	0.272104
1627	subject1	CNN	0.271321
1628	subject1	CNN	0.27131
1629	subject1	CNN	0.270913
1630	subject1	CNN	0.269698
1631	subject1	CNN	0.268662
1632	subject1	CNN	0.268662
1633	subject1	CNN	0.268467
1634	subject1	CNN	0.268186
1635	subject1	CNN	0.265594
1636	subject1	CNN	0.264196
1637	subject1	CNN	0.263995
1638	subject1	CNN	0.263825
1639	subject1	CNN	0.262273
1640	subject1	CNN	0.262096
1641	subject1	CNN	0.261989
1642	subject1	CNN	0.261989
1643	subject1	CNN	0.261193
1644	subject1	CNN	0.260265
1645	subject1	CNN	0.259814
1646	subject1	CNN	0.257622
1647	subject1	CNN	0.256257
1648	subject1	CNN	0.255846
1649	subject1	CNN	0.255316
1650	subject1	CNN	0.255139
1651	subject1	CNN	0.254667
1652	subject1	CNN	0.252192
1653	subject1	CNN	0.251544
1654	subject1	CNN	0.251423
1655	subject1	CNN	0.248225
1656	subject1	CNN	0.247918
1657	subject1	CNN	0.247283
1658	subject1	CNN	0.244786
1659	subject1	CNN	0.244786
1660	subject1	CNN	0.244423
1661	subject1	CNN	0.243989
1662	subject1	CNN	0.243317
1663	subject1	CNN	0.242796
1664	subject1	CNN	0.242302
1665	subject1	CNN	0.241838
1666	subject1	CNN	0.241262
1667	subject1	CNN	0.239395
1668	subject1	CNN	0.239183
1669	subject1	CNN	0.238716
1670	subject1	CNN	0.238716
1671	subject1	CNN	0.238541
1672	subject1	CNN	0.238172
1673	subject1	CNN	0.238095
1674	subject1	CNN	0.236678
1675	subject1	CNN	0.236355
1676	subject1	CNN	0.235803
1677	subject1	CNN	0.235056
1678	subject1	CNN	0.231567
1679	subject1	CNN	0.231229
1680	subject1	CNN	0.230137
1681	subject1	CNN	0.229675
1682	subject1	CNN	0.229458
1683	subject1	CNN	0.229182
1684	subject1	CNN	0.227651
1685	subject1	CNN	0.227611
1686	subject1	CNN	0.226742
1687	subject1	CNN	0.226617
1688	subject1	CNN	0.226179
1689	subject1	CNN	0.225226
1690	subject1	CNN	0.22461
1691	subject1	CNN	0.223772
1692	subject1	CNN	0.223604
1693	subject1	CNN	0.223067
1694	subject1	CNN	0.221841
1695	subject1	CNN	0.219804
1696	subject1	CNN	0.219402
1697	subject1	CNN	0.219053
1698	subject1	CNN	0.21835
1699	subject1	CNN	0.218082
1700	subject1	CNN	0.217957
1701	subject1	CNN	0.217689
1702	subject1	CNN	0.217549
1703	subject1	CNN	0.217469
1704	subject1	CNN	0.216495
1705	subject1	CNN	0.216395
1706	subject1	CNN	0.216395
1707	subject1	CNN	0.214684
1708	subject1	CNN	0.213737
1709	subject1	CNN	0.213525
1710	subject1	CNN	0.213428
1711	subject1	CNN	0.213428
1712	subject1	CNN	0.213197
1713	subject1	CNN	0.21281
1714	subject1	CNN	0.211978
1715	subject1	CNN	0.211371
1716	subject1	CNN	0.21127
1717	subject1	CNN	0.211251
1718	subject1	CNN	0.21043
1719	subject1	CNN	0.210308
1720	subject1	CNN	0.209747
1721	subject1	CNN	0.20954
1722	subject1	CNN	0.208921
1723	subject1	CNN	0.208573
1724	subject1	CNN	0.208021
1725	subject1	CNN	0.207409
1726	subject1	CNN	0.207405
1727	subject1	CNN	0.20729
1728	subject1	CNN	0.207246
1729	subject1	CNN	0.207096
1730	subject1	CNN	0.205961
1731	subject1	CNN	0.205381
1732	subject1	CNN	0.205018
1733	subject1	CNN	0.20483
1734	subject1	CNN	0.204581
1735	subject1	CNN	0.203787
1736	subject1	CNN	0.203787
1737	subject1	CNN	0.203379
1738	subject1	CNN	0.202936
1739	subject1	CNN	0.202193
1740	subject1	CNN	0.201565
1741	subject1	CNN	0.201451
1742	subject1	CNN	0.201436
1743	subject1	CNN	0.201398
1744	subject1	CNN	0.200815
1745	subject1	CNN	0.200815
1746	subject1	CNN	0.200747
1747	subject1	CNN	0.199489
1748	subject1	CNN	0.199356
1749	subject1	CNN	0.199037
1750	subject1	CNN	0.199029
1751	subject1	CNN	0.198482
1752	subject1	CNN	0.197666
1753	subject1	CNN	0.197666
1754	subject1	CNN	0.197375
1755	subject1	CNN	0.19686
1756	subject1	CNN	0.195813
1757	subject1	CNN	0.195645
1758	subject1	CNN	0.195623
1759	subject1	CNN	0.195565
1760	subject1	CNN	0.19552
1761	subject1	CNN	0.19523
1762	subject1	CNN	0.194508
1763	subject1	CNN	0.1933
1764	subject1	CNN	0.193006
1765	subject1	CNN	0.192538
1766	subject1	CNN	0.19235
1767	subject1	CNN	0.191731
1768	subject1	CNN	0.191325
1769	subject1	CNN	0.190983
1770	subject1	CNN	0.189909
1771	subject1	CNN	0.189776
1772	subject1	CNN	0.189776
1773	subject1	CNN	0.188963
1774	subject1	CNN	0.188963
1775	subject1	CNN	0.188562
1776	subject1	CNN	0.188458
1777	subject1	CNN	0.188271
1778	subject1	CNN	0.188176
1779	subject1	CNN	0.186988
1780	subject1	CNN	0.186827
1781	subject1	CNN	0.186658
1782	subject1	CNN	0.186525
1783	subject1	CNN	0.185929
1784	subject1	CNN	0.185891
1785	subject1	CNN	0.185846
1786	subject1	CNN	0.185699
1787	subject1	CNN	0.185469
1788	subject1	CNN	0.185469
1789	subject1	CNN	0.183064
1790	subject1	CNN	0.183064
1791	subject1	CNN	0.182851
1792	subject1	CNN	0.181479
1793	subject1	CNN	0.180894
1794	subject1	CNN	0.180269
1795	subject1	CNN	0.180237
1796	subject1	CNN	0.180066
1797	subject1	CNN	0.179982
1798	subject1	CNN	0.179982
1799	subject1	CNN	0.178791
1800	subject1	CNN	0.178629
1801	subject1	CNN	0.178629
1802	subject1	CNN	0.17856
1803	subject1	CNN	0.178403
1804	subject1	CNN	0.178059
1805	subject1	CNN	0.17639
1806	subject1	CNN	0.176247
1807	subject1	CNN	0.175805
1808	subject1	CNN	0.175644
1809	subject1	CNN	0.175615
1810	subject1	CNN	0.175577
1811	subject1	CNN	0.175457
1812	subject1	CNN	0.174731
1813	subject1	CNN	0.174398
1814	subject1	CNN	0.174275
1815	subject1	CNN	0.1734
1816	subject1	CNN	0.1734
1817	subject1	CNN	0.173325
1818	subject1	CNN	0.173056
1819	subject1	CNN	0.172107
1820	subject1	CNN	0.170667
1821	subject1	CNN	0.170667
1822	subject1	CNN	0.17063
1823	subject1	CNN	0.170296
1824	subject1	CNN	0.170084
1825	subject1	CNN	0.1693
1826	subject1	CNN	0.169159
1827	subject1	CNN	0.168865
1828	subject1	CNN	0.168571
1829	subject1	CNN	0.168282
1830	subject1	CNN	0.168181
1831	subject1	CNN	0.168037
1832	subject1	CNN	0.168017
1833	subject1	CNN	0.167678
1834	subject1	CNN	0.167429
1835	subject1	CNN	0.167284
1836	subject1	CNN	0.166768
1837	subject1	CNN	0.166687
1838	subject1	CNN	0.166269
1839	subject1	CNN	0.166235
1840	subject1	CNN	0.165845
1841	subject1	CNN	0.165569
1842	subject1	CNN	0.165569
1843	subject1	CNN	0.165552
1844	subject1	CNN	0.165532
1845	subject1	CNN	0.164868
1846	subject1	CNN	0.164317
1847	subject1	CNN	0.16417
1848	subject1	CNN	0.164151
1849	subject1	CNN	0.163869
1850	subject1	CNN	0.163827
1851	subject1	CNN	0.163817
1852	subject1	CNN	0.163817
1853	subject1	CNN	0.163744
1854	subject1	CNN	0.163694
1855	subject1	CNN	0.163663
1856	subject1	CNN	0.163151
1857	subject1	CNN	0.162988
1858	subject1	CNN	0.162774
1859	subject1	CNN	0.162761
1860	subject1	CNN	0.162597
1861	subject1	CNN	0.162252
1862	subject1	CNN	0.162048
1863	subject1	CNN	0.162019
1864	subject1	CNN	0.160643
1865	subject1	CNN	0.160586
1866	subject1	CNN	0.159546
1867	subject1	CNN	0.159041
1868	subject1	CNN	0.15894
1869	subject1	CNN	0.158879
1870	subject1	CNN	0.15857
1871	subject1	CNN	0.158435
1872	subject1	CNN	0.158331
1873	subject1	CNN	0.158318
1874	subject1	CNN	0.157873
1875	subject1	CNN	0.157663
1876	subject1	CNN	0.157663
1877	subject1	CNN	0.157487
1878	subject1	CNN	0.157456
1879	subject1	CNN	0.157278
1880	subject1	CNN	0.157095
1881	subject1	CNN	0.156914
1882	subject1	CNN	0.156849
1883	subject1	CNN	0.156703
1884	subject1	CNN	0.156553
1885	subject1	CNN	0.156521
1886	subject1	CNN	0.156119
1887	subject1	CNN	0.156118
1888	subject1	CNN	0.155907
1889	subject1	CNN	0.155727
1890	subject1	CNN	0.155727
1891	subject1	CNN	0.155469
1892	subject1	CNN	0.155393
1893	subject1	CNN	0.154922
1894	subject1	CNN	0.154805
1895	subject1	CNN	0.154303
1896	subject1	CNN	0.153946
1897	subject1	CNN	0.153913
1898	subject1	CNN	0.153913
1899	subject1	CNN	0.153904
1900	subject1	CNN	0.153677
1901	subject1	CNN	0.153677
1902	subject1	CNN	0.153524
1903	subject1	CNN	0.153364
1904	subject1	CNN	0.152522
1905	subject1	CNN	0.152259
1906	subject1	CNN	0.152054
1907	subject1	CNN	0.152054
1908	subject1	CNN	0.151883
1909	subject1	CNN	0.151799
1910	subject1	CNN	0.151793
1911	subject1	CNN	0.151354
1912	subject1	CNN	0.151352
1913	subject1	CNN	0.151131
1914	subject1	CNN	0.151067
1915	subject1	CNN	0.150453
1916	subject1	CNN	0.150201
1917	subject1	CNN	0.15012
1918	subject1	CNN	0.150032
1919	subject1	CNN	0.149998
1920	subject1	CNN	0.149636
1921	subject1	CNN	0.149585
1922	subject1	CNN	0.148898
1923	subject1	CNN	0.148556
1924	subject1	CNN	0.148418
1925	subject1	CNN	0.14836
1926	subject1	CNN	0.148289
1927	subject1	CNN	0.148094
1928	subject1	CNN	0.147913
1929	subject1	CNN	0.147666
1930	subject1	CNN	0.146747
1931	subject1	CNN	0.14646
1932	subject1	CNN	0.146319
1933	subject1	CNN	0.146155
1934	subject1	CNN	0.146132
1935	subject1	CNN	0.145925
1936	subject1	CNN	0.145347
1937	subject1	CNN	0.145196
1938	subject1	CNN	0.14504
1939	subject1	CNN	0.144809
1940	subject1	CNN	0.1447
1941	subject1	CNN	0.144615
1942	subject1	CNN	0.144315
1943	subject1	CNN	0.144071
1944	subject1	CNN	0.143566
1945	subject1	CNN	0.143511
1946	subject1	CNN	0.14317
1947	subject1	CNN	0.14317
1948	subject1	CNN	0.142662
1949	subject1	CNN	0.142513
1950	subject1	CNN	0.142513
1951	subject1	CNN	0.142392
1952	subject1	CNN	0.142355
1953	subject1	CNN	0.142107
1954	subject1	CNN	0.14207
1955	subject1	CNN	0.142056
1956	subject1	CNN	0.142056
1957	subject1	CNN	0.141274
1958	subject1	CNN	0.141058
1959	subject1	CNN	0.140726
1960	subject1	CNN	0.140651
1961	subject1	CNN	0.140573
1962	subject1	CNN	0.14004
1963	subject1	CNN	0.139522
1964	subject1	CNN	0.139397
1965	subject1	CNN	0.139368
1966	subject1	CNN	0.139115
1967	subject1	CNN	0.138949
1968	subject1	CNN	0.138862
1969	subject1	CNN	0.138635
1970	subject1	CNN	0.138635
1971	subject1	CNN	0.138088
1972	subject1	CNN	0.138028
1973	subject1	CNN	0.138028
1974	subject1	CNN	0.137334
1975	subject1	CNN	0.137305
1976	subject1	CNN	0.136333
1977	subject1	CNN	0.136231
1978	subject1	CNN	0.136033
1979	subject1	CNN	0.135931
1980	subject1	CNN	0.135212
1981	subject1	CNN	0.13511
1982	subject1	CNN	0.134958
1983	subject1	CNN	0.134751
1984	subject1	CNN	0.134733
1985	subject1	CNN	0.13466
1986	subject1	CNN	0.13451
1987	subject1	CNN	0.134235
1988	subject1	CNN	0.134021
1989	subject1	CNN	0.133596
1990	subject1	CNN	0.133533
1991	subject1	CNN	0.133409
1992	subject1	CNN	0.133265
1993	subject1	CNN	0.132981
1994	subject1	CNN	0.132825
1995	subject1	CNN	0.132738
1996	subject1	CNN	0.132738
1997	subject1	CNN	0.132684
1998	subject1	CNN	0.132622
[truncated: 1,001 more rows]

## Sheet: Fig. 1b
0.0638889	0.0305556	0.0333333	0.133333	0.0277778	0.0805556	0.0611111	0.0555556	0.455556	0.572222	0.486111	0.525	0.702778	0.525	0.627778	0.380556	0.938889	1.28611	1.00833	1.36111	0.858333	1.08611	1.11944	0.688889	1.20556	1.3	1.43056	1.35833	1.13333	1.57778	1.58056	1.00833	1.18333	1.84167	1.63056	1.43889	1.725	1.70833	1.50278	1.28889	0.858333	1.17222	1.03056	0.905556	0.866667	1.05	0.925	1.03889	0.213889	0.452778
0.119444	0.075	0.0166667	0.0138889	0.025	0.0722222	0.172222	0.0944444	0.566667	0.727778	0.791667	0.55	0.402778	0.55	0.958333	0.5	1.24167	1.475	1.20278	1.24444	1.30833	1.47778	1.46111	1.66944	1.61111	2.11944	2.02222	1.725	2.70833	1.87222	1.875	2.13056	2.05833	2.50556	1.67778	1.65833	1.74167	1.92222	2.29722	1.96944	1.17778	1.625	1.21111	1.26389	1.47778	1.27222	1.35	1.04722	0.416667	0.369444
0.00277778	0.0694444	0.152778	0.0388889	0.158333	0.0583333	0.0388889	0.0972222	0.477778	0.605556	0.711111	0.697222	0.588889	0.613889	0.611111	0.936111	1.26667	1.49167	1.88333	1.45	1.38611	1.41111	2.03333	1.25556	1.63056	2.20556	1.85278	2.29167	1.65833	2.02222	2.82778	1.54444	1.44444	2.71944	1.84444	2.51389	2.43056	2.11667	2.35556	1.71389	1.27222	1.78889	1.37778	1.35556	1.20833	1.73611	1.325	1.32222	0.352778	0.547222
0.0972222	0.0333333	0.0611111	0.0555556	0.683333	0.869444	0.866667	1.39722	3.89444	4.18333	4.75	5.01111	4.76944	5.49444	11.7611	14.9861	18.7361	21.85	26.1083	31.7611	33.7833	34.6556	41.8111	46.3278	51.6667	59.6194	64.4111	72.7361	75.9444	85.425	83.65	79.5806	75.975	78.8139	66.4556	66.1611	59.9417	51.6361	47.9639	44.3583	38.8028	33.3167	25.1472	19.6556	18.6361	14.4944	11.675	9.31389	7.35278	5.79722
0.113889	0.0138889	0.108333	0.758333	1.50556	1.38889	1.46111	3.51389	6.08611	5.36667	7.56111	8.10833	8.92778	12.3528	18.5611	22.8361	30.3167	35.9167	40.7306	42.45	45.5444	48.1583	51.8306	60.2139	69.6806	74.4861	80.3639	88.9889	93.7194	101.389	99.4306	99.225	99.5194	92.0444	83.7444	79.9778	74.9861	69.65	64.0778	62.2389	52.4167	42.4278	35.6111	28.9694	25.7889	23.35	19.1694	17.3556	12.6278	13.0056
0.0583333	0.0583333	0.0777778	0.772222	1.40833	1.46667	2.73333	4.20556	6.2	5.93333	8.52222	12.1528	13.5472	17.1972	23.3722	29.3111	36.5611	40.6889	42.7806	48.7389	54.0889	58.7083	64.2083	70.4028	77.5111	84.4361	91.6194	100.836	106.544	108.892	109	110.547	109.708	105.722	97.1083	93.925	85.8167	80.3722	71.3861	66.2278	61.1944	49.2306	44.3667	37.2222	32.8694	30.3111	25.2	21.275	15.8472	14.75
0.075	0.133333	0.0472222	0.797222	1.46111	1.44722	2.925	4.16389	6.21944	7.56944	11.65	13.6	18.1583	24.0444	29.55	35.1917	41.9667	44.0667	46.1806	53.7583	62.7028	68.1389	70.1389	76.0889	83.4889	90.5417	98.1778	101.178	105.469	108.486	109.206	113.139	113.019	110.147	102.558	93.4472	88.0167	83.425	78.625	74.2167	66.5778	60.3667	52.0833	48.8444	40.3333	33.5083	28.1639	25.2917	19.4167	16.4806
0.0194444	0.116667	0.0222222	1.39722	2.17222	2.11667	3.51944	4.23611	7.36667	12.4333	15.575	17.8694	20.6056	30.9194	34.4389	38.4583	43.2278	48.5556	55.7972	61.2167	59.9389	66.8361	74.6556	80.0417	84.2167	90.7389	94.6306	98.4556	100.708	102.606	100.853	103.406	102.836	103.639	97.5389	91.4556	84.9889	79.1528	71.0444	72.8917	65.7139	56.1306	55.2833	51.4306	46.1833	39.7444	30.8833	26.4889	22.4667	20.2222
0.136111	0.247222	0.141667	2.26944	3.11944	3.05833	4.40278	5.69167	10.7972	13.5667	18.4583	20.2306	24.3167	34.3028	34.325	39.0056	43.65	52.125	55.5944	59.8389	66.2056	70.3333	77.1028	84.3778	89.0528	89.1139	91.4444	89.3278	93.8111	97.4556	96.1139	97.0278	96.1611	90.8722	82.7528	83.3611	79.0083	73.6556	65.3	65.95	62.3278	58.9972	57.9889	54.6639	47.9778	43.5278	34.375	30.9	26.875	20.725
0.252778	0.266667	0.2	2.98333	4.96667	5.70556	6.44167	7.875	12.2389	14.8778	20.1028	24.8972	30.0833	38.2333	38.625	45.9472	50.5139	56.7444	60.675	63.9861	64.9139	71.5028	73.4111	81.8472	84.875	84.2722	88.8583	88.4139	89.7556	91.6472	91.3444	91.3806	91.8	81.8361	79.3083	73.9417	69.3667	62.4528	59.9278	62.3111	57.2028	56.2139	59.0333	54.1944	49.125	44.0111	35.8694	33.0556	29.5778	25.7306
0.194444	0.247222	0.419444	3.625	5.2	6.47222	7.925	8.65278	15.6361	19.5111	23.6528	27.1722	35.125	40.7194	43.975	50.85	61.3167	65.7056	65.2833	67.6722	70.4833	72.5778	73.5833	80.9417	81.3083	79.4472	83.2583	81.5889	82.8667	81.975	79.1833	77.7861	83.8806	74.5167	73.5	72.1917	60.4222	58.5833	56.05	56.9194	52.8139	60.9833	59.9472	55.2083	49.7111	41.5417	35.7222	33.7417	29.1222	24.9472
0.230556	0.308333	0.144444	2.46389	4.34722	6.42222	7.96389	10.4361	19.8583	21.0361	24.9083	28.6806	38.225	43.2444	45.3528	50.0083	58.2722	61.0556	67.4944	72.9	71.6833	73.5583	71.8528	75.2611	77.9333	78.7944	80.2583	79.2028	76.55	76.9333	74.6833	74.0306	77.775	72.7194	68.0444	68.3028	60.25	58.6139	54.9111	53.8917	51.25	55.9556	57.275	54.9028	52.3528	43.4556	35.9139	33.6389	31.0194	24.6389
0.308333	0.127778	0.313889	2.26944	5.14722	7.90556	10.6333	14.8583	21.0083	22.5389	27.9583	33.6639	38.6694	42.125	45.4583	51.1028	57.9333	65.2917	66.8833	72.8306	69.3111	71.4278	71.0111	75.9861	74.875	73.4361	73.1278	75.025	73.2722	69.0889	70.6611	68.7389	74.8944	71.1111	67.9417	64.0583	57.3194	49.9611	54.0194	51.2333	54.5722	54.5944	57.9722	55.8333	53.125	42.9861	35.9833	34.5583	32.4222	28.4111
0.230556	0.427778	0.186111	3.68056	6.34167	8.425	13.4833	16.0694	21.0889	24.5861	32.0639	33.5861	36.3722	43.9028	45.8833	51.5333	60.3167	71.0944	67.7111	68.5833	68.3194	72.9222	75.6083	76.5917	76.2444	68.9833	72.1306	70.5278	70.7833	62.7556	63.5889	63.7194	71.3139	65.15	65.3944	61.175	56.2389	49.95	52.6889	48.7722	50.6361	52.95	53.7778	53.275	50.5278	41.5083	33.5639	32.625	32.2528	28.4167
0.316667	0.269444	0.2	5.18333	8.56111	11.4056	15.4444	16.1056	21.7083	25.3361	33.0056	35.5528	41.2333	43.9833	50.0889	55.1083	60.4556	72.9167	68.9056	67.1639	68.0444	70.5111	74.1306	74.6278	76.1611	69.1111	66.7667	66.9222	62.5361	65.2222	67.3917	65.2694	71.1778	64.9639	60.4333	60.8472	53.1056	49.5556	49.3806	47.7583	48.4917	49.9972	53.275	51.6778	45.8306	40.6167	36.2139	33.5528	32.5306	28.1111
0.197222	0.188889	0.341667	4.90833	7.85556	11.2861	16.0972	16.2	20.5167	28.0139	34.4667	36.2222	43.2972	47.2889	54.3528	60.5944	68.0694	72.4389	69.9167	68.825	69.3528	70.7556	74.8194	70.6528	70.5333	64.9722	65.35	62.1861	59.3639	69.0389	71.3417	70.3861	71.6417	58.8861	60.1333	59.6528	54.3556	47.7639	45.275	47.8806	47.5278	47.9472	52.5083	49.6778	43.7583	39.7333	34.5583	32.3222	32.4611	29.6667
0.308333	0.319444	0.230556	6.54167	8.66111	12.7583	17.8139	16.9111	21.9583	27.4472	36.3722	36.6361	43.9139	49.0861	57.4806	62.7222	72.3389	74.3667	68.7889	74.5111	71.6389	71.0833	74.7139	73.0917	67.7694	64.3194	63.9278	59.2889	65.7917	68.6722	73.7944	71.9444	68.8194	63.5056	62.6083	58.7333	52.6861	49.2222	47.5361	46.725	48.2694	48.3222	46.6833	45.4833	39.2389	39.8667	36.7222	33.5667	32.2611	28.4417
0.197222	0.297222	0.352778	7.86389	9.55833	13.4139	16.925	18.5889	24.6583	32.0361	36.0444	37.8194	44.8667	50.9111	59.2333	66.6667	70.1639	77.2583	75.65	72.4167	71.4806	72.7528	78.8694	76.6194	72.1417	68.3139	69.1778	65.4556	72.7556	76.9056	76.3472	75.2444	68.3111	66.4972	65.5194	54.9972	53.9917	45.6333	47.0778	48.7222	46.2417	47.4	47.6389	45.0556	40.4556	40.3167	34.35	31.5333	30.3806	27.4
0.283333	0.430556	0.394444	7.11389	9.42222	15.0361	17.6	19.0444	24.7917	32.4583	39.1944	39.2028	46.9944	53.3806	59.8889	67.0556	72.3639	78.8	80.0222	73.8556	76.1333	78.2944	81.4	78.8056	77.3722	70.1056	68.6389	74.7111	79.65	78.5056	79.2639	71.7389	69.6444	70.6139	65.35	57.5389	53.6583	48.8389	45.8556	49.8083	45.4889	43.4861	47.1139	42.6889	38.1861	36.2417	34.2472	31.6417	30.3028	28.2028
0.0833333	0.452778	0.386111	6.48056	8.65278	14.2806	18.3944	19.2361	24.4528	35.2917	39.2694	40.4306	47.6111	57.2056	62.2917	67.7667	73.1722	82.0333	84.8139	79.5417	81.7333	83.1944	80.7917	78.9806	78.9639	74.6611	73.4722	80.0889	88.6306	91.2	83.125	79.0972	75.9361	71.075	63.6583	58.9333	56.7833	47.1194	47.0611	49.9889	44.4778	42.9194	45.9	44.4306	40.2028	37.4028	31.4028	32.3056	30.225	26.225
0.355556	0.241667	0.238889	5.36111	9.41944	13.9861	18.4472	19.0306	26.0583	33.5722	40.9417	44.0222	53.0528	59.625	62.2556	67.5444	73.0583	82.7889	83.2667	87.8222	86.2028	84.1361	82.3611	79.6056	82.0056	82.2472	81.6556	87.875	92.9111	92.5139	88.8194	87.4028	78.2222	68.9611	65.3556	62.2361	55.8639	51.675	50.2556	50.3278	47.3583	49.325	48.0556	43.6722	37.375	32.9861	32.8194	31.6833	27.5139	23.5833
0.427778	0.208333	0.269444	6.03056	8.60833	12.8528	17.9778	20.4861	28.1417	34.9056	39.8528	46.7639	53.0028	56.1639	65.3833	69.1	79.1667	87.6528	86.3583	89.725	84.0639	81.4833	79.2528	87.1028	83.6056	89.8556	92.2111	100.361	99.6917	94.4472	93.0972	88.5722	79.6972	72.7639	66.7583	62.0639	56.1944	52.8917	47.1722	50.5278	49.8861	47.625	49.3472	41.7167	35	33.6889	32.3972	28.8972	28.3278	23.3056
0.305556	0.333333	0.480556	5.95278	11.3861	12.7444	17.725	21.7583	26.1278	33.6528	41.1722	46.6667	51.0722	56.4722	60.775	71.8944	82.55	87.6611	90.275	91.6306	89.3333	85.9222	85.0111	92.2111	92.375	93.8639	97.5167	103.453	102.392	98.025	98.8139	88.1056	79.1028	79.3778	69.7167	63.5389	60.75	55.0306	53.6028	55.3139	52.5778	50.3528	47.5472	39.9806	34.3056	34.4417	35.1861	31.675	26.0583	20.7611
0.180556	0.391667	0.330556	5.03056	12.125	13.4806	18.3056	23.2139	27.4889	34.5278	41.8611	46.8417	53.2472	57.1583	61.5889	69.1833	81.3722	86.8389	86.9722	89.2306	92.9722	94.5306	95.2194	95.2722	97.2917	101.85	103.778	110.264	106.531	103.231	96.9333	93.9806	89.7889	85.2667	70.8111	71.0306	66.7889	61.3222	57.9917	58.875	55.9417	50.3778	46.1694	38.6667	34.3694	32.9806	31.7694	30.2028	26.6944	21.4333
0.366667	0.308333	0.380556	6.51389	11.4444	15.8083	18.3889	24.0667	29.6806	37.1222	42.9139	48.9778	54.65	61.7806	66.4472	69.9778	80.9972	91.075	91.4306	92.6361	90.975	96.15	95.7917	96.925	105.333	109.478	108.344	112.181	115.119	113.011	107.297	104.181	93.3028	89.3861	77.7611	74.3361	72.5194	65.3278	63.4167	61.9528	58.5694	51.4889	47.5222	44.9528	37.2333	29.0833	29.5944	26.4917	26.0222	19.9389
0.347222	0.252778	0.477778	6.81667	12.2889	15.5167	19.025	24.5	32.5222	37.6528	42.0583	48.4444	52.8528	59.3278	66.4194	75.8	83.8556	89.375	91.0528	88.5	87.9194	89.5528	94.7028	99.4167	105.764	109.447	114.975	113.228	116.217	113.894	113.564	105.708	95.7222	93.9528	81.4806	75.0111	69.875	72.2694	70.7722	64	60.1917	54.2083	49.7361	43.0139	37.9972	32.4222	29.8611	28.7972	22.6861	18.8833
0.411111	0.447222	0.572222	6.6	12.8361	16.0222	19.7639	24.7667	33.5972	38.2722	41.5833	46.2972	55.3889	65.5	72.7833	82.7389	87.3611	91.5444	90.4806	88.6167	87.6806	92.3111	96.3444	98.6556	104.706	108.647	115.714	123.358	118.031	115.831	109.636	107.383	100.878	95.5028	82.0833	77.2167	73.35	72.3056	73.5694	67.5361	63	54.7417	53.1	49.4861	36.3667	30.8222	31.1694	28.4028	22.8667	19.3556
0.236111	0.347222	0.65	8.07222	12.8417	15.8917	20.0361	26.7583	33.9889	40.9333	41.6167	47.1917	55.9583	65.0833	72.7139	77.6528	86.7694	86.5	84.5556	83.1278	84.8111	86.8944	93.4639	90.3611	100.739	103.422	118.622	119.542	115.214	115.933	108.406	97.0667	93.9861	90.4139	78.575	82.1111	79.1694	73.5556	75.9083	73.9944	66.5333	62.3861	56.8278	51.3056	37.0972	36.4611	35.2222	31.1639	23.5806	20.7972
0.283333	0.494444	0.522222	7.48889	12.2861	16.2722	19.9639	27.5667	34.65	43.3583	42.8972	47.8056	57.9944	67.0306	71.0472	78.8611	84.1556	81.6389	83.675	83.4667	83.1639	87.4528	91.15	93.4833	101.814	102.536	108.586	112.778	108.017	106.131	96.3389	89.8111	82.8472	74.6944	70.2833	76.3778	78.3222	74.5389	72.875	70.7028	67.1583	61.7417	55.9028	49.7306	42.1472	39.5083	34.95	32.5472	26.1222	21.4056
0.480556	0.397222	0.402778	8.26667	10.8833	16.45	23.6778	31.6111	37.0694	44.25	45.025	50.1167	59.0083	68.5944	74.1556	81.0611	80.2667	83.0333	81.8833	82.7583	80.7361	85.1444	88.6694	93.8194	101.997	104.014	108.806	106.658	100.283	94.7194	86.6528	82.4917	78.5167	74.5278	66.8	71.7833	72.3583	71.8056	70.5583	68.225	69.4417	65.7806	62.5944	57.6944	46.5639	43.7389	36.8806	34.1833	29.7278	23.7278
0.305556	0.305556	0.741667	7.85556	11.5611	14.9333	24.8528	32.1472	39.4111	44.9806	45.7194	53.2583	61.05	69.375	73.7028	80.4278	76.8889	78.3861	76.7222	79.6278	82.7333	83.4139	88.1167	92.6333	93.9833	101.961	102.686	99.6389	97.5306	92.0944	79.575	74.3944	71.2444	71.4889	70.4528	70.9306	69.9028	72.55	68.9611	69.5972	67.8389	68.7333	64.0806	59.9278	51.4528	44.8361	39.6667	37.175	30.3472	26.1417
0.297222	0.372222	0.586111	8.03611	11.4222	15.1889	27.4806	34.4917	41.1444	45.8917	47.0667	54.425	62.4917	66.5417	73.5194	80.4389	76.1861	74.3889	73.8083	79.6833	77.1472	77.9944	84.7917	89.0917	93.5722	95.0944	95.8722	91.8333	91.3806	88.8361	81.3861	74.6111	64.6806	63.6806	66.9389	70.675	69.7389	72.35	68.1611	65.5917	64.4111	67.8083	61.4194	60.8083	52.2444	48.7917	42.0778	38.0639	32.3806	27.6639
0.425	0.533333	0.502778	7.50833	12.4	20.1222	27.7694	35.325	42.3139	46.3	52.7056	58.2361	63.1194	68.0222	74.2583	79.825	75.5944	71.4222	74.1333	73.875	70.1611	75.9056	82.2944	89.125	89.1778	88.8583	89.0972	88.1583	83.5278	78.1167	72.6611	66.9667	60.3528	61.1556	59.8	65.7306	63.775	69.5639	67.9111	68.2444	64.6111	63.9889	59.45	58.2778	49.0917	45.6861	44.2417	38.0167	29.625	28.9583
0.583333	0.494444	0.594444	9.12778	13.4278	22.1	29.6806	38.1944	45.6778	49.9333	56.0361	62.2389	61.0194	67.1611	73.625	76.2861	71.5139	70.4639	70.5917	73.4056	65.4306	68.4806	77.0444	79.0028	80.4944	84.1194	81.05	77.4861	76.8806	77.6917	65.9361	62.2833	57.7778	56.525	58.3528	59.2139	60.525	65.4361	69.3556	66.6889	62.5917	61.25	53.5833	50.9944	44.6639	41.8722	37.4528	34.6	32.1944	29.1806
0.591667	0.691667	0.8	9.625	15.0806	22.3972	32.1417	40.2556	49.2861	52.5222	55.4944	61.6389	62.0111	67.2361	75.7694	75.6333	70.1833	70.9056	66.6	73.2417	61.7556	60.8944	71.6222	78.6361	79.45	81.8778	80.7639	71.7667	74.0306	69.7917	62.7944	56.1139	56.4583	55.0611	57.2833	57.1611	60.825	70.5028	68.5833	66.0806	67.8528	59.2056	54.0722	50.575	40.3722	38.8278	39.9306	38.8	34.3944	28.1472
0.519444	0.908333	0.555556	9.9	15.5111	23.3361	35.5	41.65	49.6889	53.3	57.5528	61.0278	65.9083	69.2083	72.4083	71.4389	68.4444	66.7694	66.85	68.2667	60.9361	58.0944	69.1278	75.6	78.3361	77.2417	74.5333	67.0306	67.4194	65.0389	61.2333	55.075	50.15	52.8222	56.3111	56.4611	59.2167	68.7889	68.8806	69.3194	66.0722	59.4583	54.3389	50.9361	39.1861	37.6694	37.9722	37.7861	33.8778	28.9778
0.413889	0.547222	0.619444	13	20.0972	24.9889	38.1444	44.4167	52.8861	55.2944	63.4333	62.3389	65.8333	72.3222	70.1556	69.3722	67.9833	64.4111	65.6778	63.2028	59.9417	54.0472	61.5944	71.4667	71.6306	74.4	70.9417	67.4917	63.9389	60.7833	59.4167	57.2222	49.7167	50.9028	51.6167	52.1139	61.625	68.8778	68.5333	66.2472	64.0389	61.4861	59.6361	52.05	40.5556	40.1222	38.9778	38.5917	33.0083	28.3278
0.830556	0.597222	0.591667	13.2722	22.7472	29.2194	38.2833	45.3083	54.5194	58.325	63.4417	66.3389	65.0222	68.7222	68.7083	67.725	66.0528	64.9778	60.625	62.0333	56.125	52.1556	59.325	66.175	67.4722	71.7111	68.6417	66.1833	64.5444	63.1528	60.3778	57.6667	51.2528	50.3194	54.9389	56.15	64.1056	68.6361	69.0611	66.8583	62.8972	62.0972	58.9083	53.3	44.0806	41.9944	40.2889	39.1833	33.1139	28.1833
0.35	0.686111	0.766667	16.0222	23.8528	33.1806	40.95	50.3583	56.1083	59.6389	63.2194	66.9778	65.1528	66.7333	67.6833	67.0028	63.125	61.2139	59.0028	60.3083	54.2861	47.4	56.0056	58.4639	68.2389	70.2917	66.475	68.1556	64.0556	63.3028	60.3722	59.9861	55.0778	54.775	52.9917	57.0111	61.9528	65.2306	71.5639	69.6667	63.8389	60.4417	60.3528	52.725	46.3639	43.5111	40.6583	38.7167	31.1333	27.6194
0.544444	0.65	0.683333	19.3111	24.75	34.6139	42.9639	51.9889	58.6917	58.1639	63.6833	65.9111	67.2417	64.0306	65.3111	67.9111	60.9389	58.8417	54.7944	57.9083	50.8528	48.2028	51.5139	55.6083	60.5361	64.0333	70.1528	69.0806	63.2944	63.1194	61.925	60.3667	61.1361	57.5361	58.2889	60.4611	62.1056	68.7639	67.6389	67.3278	66.5	66.3056	59.0306	52.45	50.4611	44.4556	40.7139	39.2639	31.0528	25.4444
0.558333	0.922222	0.811111	20.1389	27.8528	34.1167	48.05	57.8278	59.9722	57.4389	62.8222	67.5694	65.0639	62.3389	64.8472	63.9472	61.7	58.3361	55.6667	56.5361	52.4556	47.4944	48.0972	54.1194	60.4111	59.0417	64.5833	68.2083	64.65	65.0917	64.8028	67.3972	66.825	62.85	62.1	64.9972	67.3778	70.9	68.1917	65.4722	68.8028	65.8972	59.7389	54.7417	50.6389	48.05	41.0806	35.9778	32.3583	25.55
1.05278	0.944444	1.06944	21.4472	28.1028	36.6722	49.8389	60.4194	57.4806	58.7889	61.8889	66.0333	67.8139	65.1444	63.3917	62.7611	63.7417	59.125	54.0472	52.45	47.3917	48.3722	48.8444	53.5861	52.2333	60.85	63.1667	67.4278	62.3	67.6361	67.45	71.1806	70.2194	66.5639	65.0806	67.6194	70.6278	73.2333	72.2083	72.9556	71.2306	69.9417	67.2944	54.9583	52.2	46.1833	42.2583	36.9194	32.6528	25.3361
0.9	0.425	1.08333	19.9083	29.0972	40.1361	51.575	60.2056	58.4139	59.8472	68.3139	69.8861	69.6389	68.9667	64.325	66.1694	62.4361	58.125	54.7361	54.2917	46.0972	44.6972	50.8444	50.275	51.375	54.775	61.7056	63.0778	62.6694	67.2333	67.8222	69.1111	67.7667	70.0056	67.1778	73.5472	75.2833	76.3167	73.2028	76.2861	77.0083	71.9111	68.9194	58.8806	50.475	48.9	40.5194	34.5694	32.0083	27.6917
0.991667	1.075	0.783333	20.3056	30.5944	44.15	52.675	57.7111	57.45	62.9528	67.8417	70.9139	70.1083	70.3194	65.6028	61.55	63.3	64.5389	51.6333	50.0806	43.5528	47.1778	50.7472	51.8306	54.4556	60.325	64.3722	63.2917	65.3278	66.9694	68.725	71.5167	69.4583	64.4806	68.9333	75.55	76.6889	79.0083	80.8972	83.7083	82.4667	77.6861	69.0083	61.0417	53.4667	48.5639	39.575	35.2333	30.1194	26.0861
0.638889	0.972222	1.11111	20.15	31.3806	41.7861	49.5889	56.3528	59.2361	65.1667	68.0167	68.15	72.9639	72.0111	67.1806	62.6972	69.4056	64.0389	56.2972	46.7611	44.0444	48.0361	50.0167	51.6444	52.4833	56.4694	63.4139	65.3028	66.3917	66.1361	70.7778	69.4528	66.5167	70.35	71.3806	77.9806	81.7333	85.9472	89.7222	89.9111	85.4806	76.1833	69.275	63.0361	54.3194	47.6861	41.9111	34.4861	24.8333	20.4111
1.13611	1.21944	0.966667	21.4083	27.0194	36.7472	47.8444	54.2361	59.1861	65.5167	70.8056	70.45	75.9861	74.2222	71.0389	67.8917	71.6583	63.2056	56.2083	52.5056	49.7	51.0361	52.3806	53.0778	56.4056	58.6694	65.5639	68.2139	69.7917	71.05	71.9639	75.2472	77.5417	80.4167	81.3083	85.5472	90.9111	93.5222	96.0444	93.725	90.5861	82.2972	73.4972	63.1056	52.3472	47.2222	38.6528	29.225	21.1806	18.6778
0.577778	0.733333	1.19722	19.0056	25.5583	32.35	43.2722	50.6778	55.7	62.5194	68.8444	72.3389	78.1056	76.5694	75.2056	72.5778	73.6139	67.8056	60.0528	57.1028	54.8028	54.3611	55.4611	56.4778	60.0639	64.8806	68.3083	69.0806	79.2	81.4167	79.7611	83.6528	82.2694	82.275	88.8167	87.4167	91.9139	96.3806	94.7472	94.4528	89.5944	78.9389	73.7583	64.2028	48.1833	41.5889	36.0056	23.5778	17.475	15.9583
0.952778	0.686111	0.788889	16.8	22.1722	27.7667	37.7528	43.2139	50.0056	56.5444	64.1778	70.2111	77.9861	77.8667	73.7194	75.9694	75.0194	71.4944	66.2222	67.5194	64.4583	62.6583	63.3389	66.7361	69.7833	73.1278	75.8833	74.3694	78.2278	84.1694	88.0861	89.3861	88.9083	85.8667	89.8583	92.6333	91.6389	87.3278	90.125	87.3667	85.2111	76.9833	71.3917	59.0194	47.8222	37.4083	28.5	22.775	18.3028	12.4806
0.313889	0.563889	0.327778	14.4222	19.0778	26.1056	33.85	39.45	45.5528	51.925	57.8056	64.3833	72.1694	73.6056	72.1056	73.4833	73.2889	70.5417	74.8028	74.1833	70.5083	71.9417	73.0056	76.8833	77.8583	82.4361	81.8917	83.9083	85.1889	86.6778	87.3222	89.5139	87.6	86.4472	85.8111	88.5444	84.0028	84.7667	85.9861	82.5528	75.2139	66.225	59.0806	47.375	39.5667	35.1889	28.6972	20.5278	16.7	13.6583
0.525	0.505556	0.822222	8.73056	16.5444	23.9889	32.4917	35.5111	42.2139	45.1889	53.2694	60.7	60.6111	62.1111	63.4611	64.2333	69.8278	66.2417	69.4389	70.0167	70.8833	72.6917	75.6722	80.1167	80.5833	84.0167	85.4056	84.7639	84.6667	81.9861	84.5472	84.0389	82.475	80.6444	79.4	77.0472	75.2222	75.3694	72.6389	65.9389	62.4306	54.9972	49.6833	41.1972	33.6583	28.4944	23.9889	15.5722	14.2944	11.1111
0.513889	0.569444	0.722222	6.72222	10.9861	16.9028	23.9944	31.7861	35.4972	39.3611	46.6083	53.1111	50.7306	53.05	54.4861	56.8278	63.0472	61.8028	59.6056	62.8917	61.3389	65.6611	70.3306	76.4833	76.5	82.225	81.1417	81.9889	83.9361	82.0472	79.0611	79.2417	76.1694	71.1472	68.6528	66.5194	61.5139	60.2083	54.5	53.4	51.0278	48.4139	39.5	33.3806	26.6	23.2333	19.6583	14.3222	11.9972	8.58611
0.983333	0.341667	0.716667	6.10278	10.2833	16.3278	20.3528	27.3806	32.3556	35.3611	37.0528	44.3111	41.0306	44.475	47.7722	47.4778	48.4417	53.4389	52.05	54.2417	56.2972	57.45	63.2361	66.9917	71.3139	76.3528	72.6861	74.3806	72.0222	74.3917	72.7444	70.6222	67.9	64.8778	59.6333	53.0667	51.8917	48.4778	43.1278	38.6111	34.5639	33.5861	31.3917	26.6111	24.4583	20.0639	16.9833	10.6917	7.75278	4.53889
0.544444	0.541667	0.747222	3.97778	7.51944	11.7417	16.4194	20.6	24.8972	26.2556	23.1639	28.0028	31.0583	33.4639	39.4472	38.9111	39.8361	36.8722	38.5222	44.8583	45.2139	47.2417	50.8444	57.6528	60.0861	63.2694	63.3472	61.2528	59.7167	61.4194	62.9444	59.3028	54.1444	49.5778	47.6694	39.8	37.0778	34.7444	28.6389	24.7333	23.2389	23.4528	22.6167	21.8417	18.4806	15.1139	13.4639	8.24167	7.96944	3.78333
0.533333	0.641667	0.808333	0.694444	1.35278	2.08611	2.38611	1.69444	3.20278	3.70278	2.71667	3.23611	3.13333	3.26667	4.36667	3.825	3.425	3.17222	4.05278	2.98611	2.98889	3.09444	4.86389	3.97222	3.26667	3.41667	3.63889	3.38333	3.73889	4.09722	4.6	4.12222	4.71944	5.35833	4.05278	3.96111	3.92222	2.75278	2.08333	1.825	1.36944	3.03056	3.35	4.03056	4.28889	3.20556	3.45556	3.25278	2.21389	1.53056
0.530556	0.527778	0.577778	0.627778	0.6	0.422222	0.944444	0.75	1.86667	1.29167	2.26389	1.68611	1.55556	2.29722	1.61389	1.66111	1.54444	1.74444	1.48333	1.64722	1.37778	1.66667	1.97778	1.45278	1.46667	1.53889	1.58333	1.78611	1.4	1.65556	1.75556	1.40833	1.65278	2.18611	1.83056	1.97778	1.78333	1.80278	2.20833	1.73889	1.13056	1.20833	1.38889	0.875	1.15278	1.44722	1.08889	1.09167	0.363889	0.233333
0.508333	0.497222	0.397222	0.75	0.652778	0.475	0.736111	0.288889	1.44444	1.33333	1.54722	1.35	1.37222	1.50833	1.65833	1.01667	0.936111	1.20278	1.41944	1.16111	1	1.175	1.225	1.06667	0.980556	0.980556	1.09167	0.919444	0.85	1.28333	1.18333	1.01111	1.18333	1.75278	1.38056	1.36667	1.40556	1.19167	1.48889	1.11111	0.558333	1.26389	0.819444	0.977778	1.025	0.825	1.30833	1.10556	0.0611111	0.352778
[truncated: 6 more columns]

## Sheet: Fig. 1c
	subjects	X coordinate	Y coordinate
0	subject1	16	21
1	subject1	9	6
2	subject1	9	6
3	subject1	17	0
4	subject1	18	21
5	subject1	13	0
6	subject1	13	0
7	subject1	17	20
8	subject1	11	6
9	subject1	9	9
10	subject1	15	0
11	subject1	12	1
12	subject1	14	3
13	subject1	15	20
14	subject1	19	15
15	subject1	17	3
16	subject1	16	3
17	subject1	16	3
18	subject1	19	21
19	subject1	12	1
20	subject1	16	22
21	subject1	16	23
22	subject1	16	4
23	subject1	12	26
24	subject1	15	20
25	subject1	17	0
26	subject1	17	3
27	subject1	18	27
28	subject1	21	22
29	subject1	16	22
30	subject1	13	0
31	subject1	12	0
32	subject1	16	22
33	subject1	11	4
34	subject1	13	1
35	subject1	15	21
36	subject1	11	4
37	subject1	13	0
38	subject1	12	3
39	subject1	18	27
40	subject1	12	0
41	subject1	17	22
42	subject1	27	17
43	subject1	12	5
44	subject1	12	0
45	subject1	13	6
46	subject1	0	15
47	subject1	9	6
48	subject1	12	27
49	subject1	16	2
50	subject1	16	20
51	subject1	16	11
52	subject1	22	22
53	subject1	18	27
54	subject1	14	13
55	subject1	18	23
56	subject1	12	0
57	subject1	13	0
58	subject1	10	27
59	subject1	19	27
60	subject1	17	9
61	subject1	0	4
62	subject1	0	10
63	subject1	16	21
64	subject1	13	0
65	subject1	27	0
66	subject1	20	4
67	subject1	7	27
68	subject1	14	0
69	subject1	16	14
70	subject1	13	0
71	subject1	14	0
72	subject1	13	26
73	subject1	17	4
74	subject1	23	4
75	subject1	17	19
76	subject1	9	6
77	subject1	0	6
78	subject1	13	0
79	subject1	12	26
80	subject1	20	21
81	subject1	19	22
82	subject1	27	0
83	subject1	15	19
84	subject1	8	6
85	subject1	17	21
86	subject1	0	22
87	subject1	15	9
88	subject1	17	27
89	subject1	14	13
90	subject1	16	10
91	subject1	18	11
92	subject1	27	4
93	subject1	0	3
94	subject1	16	7
95	subject1	12	9
96	subject1	11	0
97	subject1	0	22
98	subject1	12	0
99	subject1	9	11
100	subject2	16	21
101	subject2	12	24
102	subject2	17	17
103	subject2	20	15
104	subject2	18	27
105	subject2	18	10
106	subject2	18	10
107	subject2	19	12
108	subject2	19	24
109	subject2	12	0
110	subject2	20	26
111	subject2	19	14
112	subject2	18	27
113	subject2	19	11
114	subject2	19	16
115	subject2	17	0
116	subject2	15	2
117	subject2	20	3
118	subject2	19	11
119	subject2	26	27
120	subject2	19	16
121	subject2	16	19
122	subject2	16	9
123	subject2	11	0
124	subject2	17	9
125	subject2	12	0
126	subject2	19	27
127	subject2	17	21
128	subject2	15	19
129	subject2	19	10
130	subject2	16	11
131	subject2	18	27
132	subject2	27	23
133	subject2	16	10
134	subject2	17	0
135	subject2	25	22
136	subject2	27	5
137	subject2	14	21
138	subject2	19	16
139	subject2	19	12
140	subject2	19	14
141	subject2	19	21
142	subject2	18	27
143	subject2	16	8
144	subject2	0	7
145	subject2	16	24
146	subject2	17	0
147	subject2	16	5
148	subject2	0	6
149	subject2	27	23
150	subject2	13	11
151	subject2	0	5
152	subject2	16	10
153	subject2	10	3
154	subject2	13	24
155	subject2	14	0
156	subject2	15	9
157	subject2	14	19
158	subject2	12	26
159	subject2	17	16
160	subject2	16	20
161	subject2	16	8
162	subject2	9	27
163	subject2	20	27
164	subject2	20	18
165	subject2	15	24
166	subject2	16	21
167	subject2	22	24
168	subject2	12	24
169	subject2	22	27
170	subject2	19	10
171	subject2	23	20
172	subject2	10	0
173	subject2	21	22
174	subject2	27	6
175	subject2	19	10
176	subject2	23	20
177	subject2	27	3
178	subject2	18	22
179	subject2	13	7
180	subject2	27	24
181	subject2	12	0
182	subject2	15	10
183	subject2	16	20
184	subject2	14	3
185	subject2	27	23
186	subject2	15	10
187	subject2	7	27
188	subject2	27	24
189	subject2	1	23
190	subject2	20	14
191	subject2	26	2
192	subject2	20	14
193	subject2	5	9
194	subject2	13	1
195	subject2	13	19
196	subject2	5	4
197	subject2	9	22
198	subject2	19	24
199	subject2	18	3
200	subject3	16	22
201	subject3	18	24
202	subject3	15	27
203	subject3	16	21
204	subject3	19	26
205	subject3	16	23
206	subject3	16	0
207	subject3	13	0
208	subject3	16	22
209	subject3	16	21
210	subject3	20	27
211	subject3	18	27
212	subject3	18	24
213	subject3	16	23
214	subject3	21	3
215	subject3	19	26
216	subject3	15	0
217	subject3	26	21
218	subject3	16	0
219	subject3	16	21
220	subject3	27	1
221	subject3	27	0
222	subject3	20	7
223	subject3	14	27
224	subject3	27	0
225	subject3	16	22
226	subject3	22	22
227	subject3	18	25
228	subject3	17	0
229	subject3	15	6
230	subject3	18	24
231	subject3	6	6
232	subject3	25	10
233	subject3	23	27
234	subject3	17	0
235	subject3	13	1
236	subject3	24	8
237	subject3	23	21
238	subject3	16	22
239	subject3	26	10
240	subject3	20	7
241	subject3	27	5
242	subject3	14	21
243	subject3	1	7
244	subject3	26	10
245	subject3	27	10
246	subject3	15	25
247	subject3	17	16
248	subject3	27	14
249	subject3	21	27
250	subject3	23	25
251	subject3	14	13
252	subject3	10	27
253	subject3	16	21
254	subject3	24	18
255	subject3	10	0
256	subject3	18	25
257	subject3	17	0
258	subject3	17	27
259	subject3	13	0
260	subject3	18	3
261	subject3	21	9
262	subject3	24	21
263	subject3	19	26
264	subject3	26	11
265	subject3	12	5
266	subject3	13	0
267	subject3	18	20
268	subject3	22	23
269	subject3	27	0
270	subject3	15	1
271	subject3	16	17
272	subject3	16	20
273	subject3	27	18
274	subject3	18	26
275	subject3	11	21
276	subject3	9	6
277	subject3	6	8
278	subject3	26	10
279	subject3	17	22
280	subject3	16	10
281	subject3	17	9
282	subject3	16	4
283	subject3	20	27
284	subject3	27	23
285	subject3	15	27
286	subject3	16	0
287	subject3	16	0
288	subject3	27	19
289	subject3	23	27
290	subject3	18	27
291	subject3	27	0
292	subject3	15	22
293	subject3	14	27
294	subject3	17	0
295	subject3	26	9
296	subject3	12	7
297	subject3	15	27
298	subject3	15	8
299	subject3	27	0

## Sheet: Fig. 1d
	Methods	Accuracy
0	SCNN	0.959293
1	SCNN	0.943128
2	SCNN	0.940215
3	SCNN	0.928602
4	SCNN	0.926139
5	SCNN	0.921596
6	SCNN	0.917059
7	SCNN	0.914491
8	SCNN	0.911906
9	SCNN	0.900256
10	SCNN	0.896909
11	SCNN	0.89661
12	SCNN	0.891602
13	SCNN	0.889588
14	SCNN	0.886069
15	SCNN	0.885543
16	SCNN	0.885041
17	SCNN	0.883524
18	SCNN	0.882867
19	SCNN	0.882208
20	SCNN	0.877861
21	SCNN	0.866704
22	SCNN	0.855099
23	SCNN	0.854273
24	SCNN	0.85226
25	SCNN	0.851007
26	SCNN	0.850383
27	SCNN	0.850029
28	SCNN	0.847313
29	SCNN	0.846333
30	SCNN	0.843265
31	SCNN	0.841774
32	SCNN	0.83974
33	SCNN	0.838696
34	SCNN	0.837925
35	SCNN	0.831921
36	SCNN	0.829646
37	SCNN	0.828664
38	SCNN	0.82782
39	SCNN	0.81678
40	SCNN	0.816566
41	SCNN	0.815652
42	SCNN	0.810331
43	SCNN	0.804017
44	SCNN	0.803774
45	SCNN	0.803745
46	SCNN	0.803222
47	SCNN	0.801291
48	SCNN	0.800431
49	SCNN	0.799575
50	SCNN	0.795207
51	SCNN	0.795007
52	SCNN	0.794732
53	SCNN	0.794168
54	SCNN	0.792335
55	SCNN	0.78966
56	SCNN	0.78786
57	SCNN	0.787577
58	SCNN	0.78607
59	SCNN	0.785912
60	SCNN	0.785247
61	SCNN	0.78399
62	SCNN	0.782009
63	SCNN	0.781539
64	SCNN	0.779524
65	SCNN	0.778391
66	SCNN	0.777106
67	SCNN	0.777089
68	SCNN	0.775528
69	SCNN	0.773613
70	SCNN	0.773559
71	SCNN	0.772748
72	SCNN	0.772693
73	SCNN	0.771948
74	SCNN	0.771531
75	SCNN	0.770105
76	SCNN	0.769216
77	SCNN	0.76915
78	SCNN	0.766541
79	SCNN	0.766062
80	SCNN	0.765298
81	SCNN	0.763475
82	SCNN	0.762786
83	SCNN	0.760239
84	SCNN	0.759586
85	SCNN	0.758769
86	SCNN	0.758075
87	SCNN	0.757854
88	SCNN	0.757161
89	SCNN	0.755843
90	SCNN	0.755312
91	SCNN	0.753979
92	SCNN	0.752378
93	SCNN	0.751417
94	SCNN	0.749541
95	SCNN	0.745745
96	SCNN	0.745574
97	SCNN	0.744617
98	SCNN	0.744319
99	SCNN	0.744301
100	SCNN	0.744226
101	SCNN	0.743756
102	SCNN	0.74309
103	SCNN	0.742089
104	SCNN	0.739917
105	SCNN	0.738557
106	SCNN	0.738133
107	SCNN	0.737046
108	SCNN	0.734422
109	SCNN	0.730488
110	SCNN	0.729376
111	SCNN	0.728857
112	SCNN	0.72678
113	SCNN	0.726145
114	SCNN	0.722551
115	SCNN	0.721715
116	SCNN	0.720699
117	SCNN	0.720565
118	SCNN	0.717762
119	SCNN	0.716886
120	SCNN	0.716759
121	SCNN	0.716308
122	SCNN	0.716053
123	SCNN	0.714836
124	SCNN	0.714192
125	SCNN	0.711606
126	SCNN	0.71076
127	SCNN	0.709068
128	SCNN	0.709052
129	SCNN	0.708446
130	SCNN	0.708004
131	SCNN	0.707951
132	SCNN	0.707637
133	SCNN	0.707093
134	SCNN	0.706769
135	SCNN	0.704921
136	SCNN	0.70335
137	SCNN	0.702231
138	SCNN	0.701786
139	SCNN	0.701143
140	SCNN	0.700114
141	SCNN	0.699297
142	SCNN	0.697743
143	SCNN	0.696767
144	SCNN	0.695131
145	SCNN	0.694992
146	SCNN	0.693744
147	SCNN	0.69322
148	SCNN	0.692927
149	SCNN	0.692926
150	SCNN	0.691397
151	SCNN	0.689958
152	SCNN	0.688166
153	SCNN	0.687553
154	SCNN	0.68722
155	SCNN	0.686237
156	SCNN	0.686108
157	SCNN	0.685326
158	SCNN	0.684102
159	SCNN	0.684072
160	SCNN	0.683083
161	SCNN	0.682742
162	SCNN	0.679109
163	SCNN	0.678856
164	SCNN	0.676011
165	SCNN	0.675782
166	SCNN	0.675587
167	SCNN	0.674717
168	SCNN	0.674468
169	SCNN	0.674101
170	SCNN	0.672275
171	SCNN	0.671529
172	SCNN	0.671379
173	SCNN	0.671196
174	SCNN	0.670805
175	SCNN	0.669017
176	SCNN	0.668935
177	SCNN	0.66871
178	SCNN	0.667519
179	SCNN	0.667425
180	SCNN	0.667417
181	SCNN	0.664747
182	SCNN	0.662588
183	SCNN	0.661753
184	SCNN	0.661653
185	SCNN	0.66069
186	SCNN	0.660008
187	SCNN	0.659693
188	SCNN	0.659196
189	SCNN	0.658998
190	SCNN	0.658009
191	SCNN	0.65723
192	SCNN	0.656935
193	SCNN	0.655725
194	SCNN	0.655156
195	SCNN	0.654716
196	SCNN	0.654197
197	SCNN	0.653087
198	SCNN	0.652086
199	SCNN	0.6516
200	SCNN	0.651524
201	SCNN	0.650168
202	SCNN	0.650162
203	SCNN	0.649889
204	SCNN	0.649391
205	SCNN	0.648198
206	SCNN	0.647846
207	SCNN	0.645552
208	SCNN	0.644927
209	SCNN	0.644342
210	SCNN	0.642867
211	SCNN	0.642374
212	SCNN	0.641485
213	SCNN	0.641238
214	SCNN	0.639152
215	SCNN	0.637355
216	SCNN	0.637198
217	SCNN	0.636568
218	SCNN	0.635916
219	SCNN	0.635325
220	SCNN	0.635101
221	SCNN	0.633212
222	SCNN	0.631728
223	SCNN	0.630975
224	SCNN	0.628352
225	SCNN	0.62561
226	SCNN	0.625302
227	SCNN	0.624173
228	SCNN	0.623832
229	SCNN	0.623722
230	SCNN	0.623544
231	SCNN	0.623178
232	SCNN	0.622669
233	SCNN	0.621779
234	SCNN	0.621716
235	SCNN	0.62133
236	SCNN	0.621175
237	SCNN	0.620381
238	SCNN	0.620223
239	SCNN	0.61886
240	SCNN	0.617931
241	SCNN	0.615657
242	SCNN	0.61542
243	SCNN	0.61516
244	SCNN	0.613745
245	SCNN	0.61359
246	SCNN	0.613179
247	SCNN	0.612698
248	SCNN	0.61248
249	SCNN	0.612313
250	SCNN	0.611557
251	SCNN	0.611222
252	SCNN	0.609977
253	SCNN	0.609783
254	SCNN	0.609761
255	SCNN	0.609202
256	SCNN	0.608336
257	SCNN	0.608204
258	SCNN	0.607267
259	SCNN	0.606779
260	SCNN	0.605994
261	SCNN	0.605795
262	SCNN	0.604894
263	SCNN	0.60404
264	SCNN	0.603936
265	SCNN	0.60379
266	SCNN	0.602976
267	SCNN	0.602447
268	SCNN	0.602353
269	SCNN	0.602032
270	SCNN	0.601812
271	SCNN	0.601605
272	SCNN	0.600406
273	SCNN	0.599361
274	SCNN	0.599129
275	SCNN	0.598773
276	SCNN	0.597986
277	SCNN	0.597338
278	SCNN	0.597327
279	SCNN	0.597243
280	SCNN	0.59704
281	SCNN	0.596721
282	SCNN	0.596484
283	SCNN	0.595701
284	SCNN	0.595684
285	SCNN	0.594362
286	SCNN	0.593476
287	SCNN	0.592824
288	SCNN	0.592748
289	SCNN	0.59107
290	SCNN	0.590703
291	SCNN	0.590331
292	SCNN	0.588175
293	SCNN	0.587766
294	SCNN	0.58707
295	SCNN	0.586912
296	SCNN	0.586822
297	SCNN	0.586568
298	SCNN	0.586178
299	SCNN	0.585888
300	SCNN	0.584322
301	SCNN	0.583617
302	SCNN	0.58192
303	SCNN	0.5817
304	SCNN	0.581304
305	SCNN	0.581179
306	SCNN	0.580285
307	SCNN	0.579951
308	SCNN	0.57848
309	SCNN	0.576068
310	SCNN	0.574757
311	SCNN	0.574653
312	SCNN	0.573353
313	SCNN	0.573121
314	SCNN	0.573104
315	SCNN	0.572902
316	SCNN	0.572312
317	SCNN	0.572217
318	SCNN	0.572178
319	SCNN	0.570537
320	SCNN	0.570496
321	SCNN	0.570104
322	SCNN	0.569342
323	SCNN	0.567665
324	SCNN	0.567338
325	SCNN	0.56711
326	SCNN	0.566726
327	SCNN	0.566152
328	SCNN	0.565426
329	SCNN	0.56519
330	SCNN	0.56493
331	SCNN	0.564368
332	SCNN	0.564336
333	SCNN	0.563838
334	SCNN	0.562871
335	SCNN	0.562803
336	SCNN	0.562285
337	SCNN	0.560885
338	SCNN	0.560719
339	SCNN	0.560298
340	SCNN	0.560113
341	SCNN	0.559958
342	SCNN	0.559507
343	SCNN	0.558041
344	SCNN	0.558025
345	SCNN	0.557985
346	SCNN	0.557102
347	SCNN	0.555994
348	SCNN	0.555961
349	SCNN	0.555932
350	SCNN	0.555561
351	SCNN	0.554736
352	SCNN	0.554686
353	SCNN	0.554259
354	SCNN	0.554119
355	SCNN	0.553448
356	SCNN	0.553077
357	SCNN	0.552792
358	SCNN	0.552588
359	SCNN	0.552361
360	SCNN	0.552081
361	SCNN	0.550323
362	SCNN	0.549455
363	SCNN	0.548865
364	SCNN	0.548015
365	SCNN	0.547591
366	SCNN	0.54729
367	SCNN	0.54692
368	SCNN	0.546688
369	SCNN	0.546568
370	SCNN	0.546401
371	SCNN	0.546388
372	SCNN	0.546224
373	SCNN	0.546103
374	SCNN	0.545963
375	SCNN	0.545829
376	SCNN	0.545473
377	SCNN	0.544995
378	SCNN	0.544524
379	SCNN	0.54424
380	SCNN	0.544193
381	SCNN	0.544086
382	SCNN	0.543769
383	SCNN	0.543492
384	SCNN	0.542539
385	SCNN	0.542167
386	SCNN	0.541693
387	SCNN	0.541011
388	SCNN	0.540779
389	SCNN	0.540406
390	SCNN	0.540177
391	SCNN	0.5399
392	SCNN	0.539018
393	SCNN	0.536866
394	SCNN	0.536389
395	SCNN	0.535912
396	SCNN	0.535431
397	SCNN	0.535291
398	SCNN	0.534734
399	SCNN	0.534613
400	SCNN	0.534361
401	SCNN	0.533931
402	SCNN	0.533819
403	SCNN	0.532785
404	SCNN	0.532562
405	SCNN	0.531454
406	SCNN	0.531349
407	SCNN	0.530531
408	SCNN	0.528376
409	SCNN	0.52828
410	SCNN	0.5281
411	SCNN	0.52742
412	SCNN	0.527107
413	SCNN	0.526886
414	SCNN	0.525879
415	SCNN	0.525287
416	SCNN	0.524994
417	SCNN	0.524948
418	SCNN	0.524092
419	SCNN	0.524092
420	SCNN	0.523966
421	SCNN	0.523047
422	SCNN	0.522713
423	SCNN	0.52161
424	SCNN	0.52154
425	SCNN	0.520851
426	SCNN	0.520807
427	SCNN	0.520544
428	SCNN	0.520204
429	SCNN	0.519373
430	SCNN	0.519229
431	SCNN	0.518703
432	SCNN	0.518669
433	SCNN	0.518207
434	SCNN	0.51765
435	SCNN	0.51751
436	SCNN	0.517272
437	SCNN	0.517146
438	SCNN	0.516857
439	SCNN	0.516613
440	SCNN	0.516286
441	SCNN	0.516194
442	SCNN	0.516016
443	SCNN	0.515785
444	SCNN	0.514807
445	SCNN	0.513634
446	SCNN	0.513449
447	SCNN	0.513395
448	SCNN	0.512524
449	SCNN	0.511111
450	SCNN	0.51005
451	SCNN	0.509546
452	SCNN	0.509476
453	SCNN	0.508653
454	SCNN	0.507979
455	SCNN	0.507308
456	SCNN	0.506699
457	SCNN	0.506632
458	SCNN	0.50587
459	SCNN	0.505399
460	SCNN	0.505151
461	SCNN	0.50449
462	SCNN	0.502621
463	SCNN	0.502548
464	SCNN	0.501839
465	SCNN	0.501831
466	SCNN	0.500945
467	SCNN	0.500421
468	SCNN	0.499066
469	SCNN	0.498723
470	SCNN	0.498718
471	SCNN	0.496872
472	SCNN	0.496463
473	SCNN	0.495966
474	SCNN	0.495945
475	SCNN	0.495707
476	SCNN	0.495591
477	SCNN	0.495413
478	SCNN	0.495326
479	SCNN	0.494924
480	SCNN	0.494175
481	SCNN	0.493185
482	SCNN	0.493183
483	SCNN	0.492926
484	SCNN	0.492174
485	SCNN	0.492142
486	SCNN	0.491771
487	SCNN	0.491668
488	SCNN	0.491096
489	SCNN	0.490841
490	SCNN	0.490368
491	SCNN	0.490018
492	SCNN	0.489767
493	SCNN	0.489389
494	SCNN	0.489337
495	SCNN	0.488454
496	SCNN	0.487585
497	SCNN	0.487291
498	SCNN	0.486936
499	SCNN	0.486581
500	CNN	0.893333
501	CNN	0.890889
502	CNN	0.8886
503	CNN	0.88259
504	CNN	0.880509
505	CNN	0.87954
506	CNN	0.858946
507	CNN	0.856819
508	CNN	0.855543
509	CNN	0.852272
510	CNN	0.848253
511	CNN	0.847949
512	CNN	0.847323
513	CNN	0.843237
514	CNN	0.835559
515	CNN	0.83306
516	CNN	0.832379
517	CNN	0.822449
518	CNN	0.821075
519	CNN	0.814858
520	CNN	0.812861
521	CNN	0.812587
522	CNN	0.811088
523	CNN	0.806224
524	CNN	0.805936
525	CNN	0.804403
526	CNN	0.799911
527	CNN	0.799885
528	CNN	0.794783
529	CNN	0.793308
530	CNN	0.791142
531	CNN	0.79049
532	CNN	0.78639
533	CNN	0.784937
534	CNN	0.784822
535	CNN	0.783487
536	CNN	0.78298
537	CNN	0.780929
538	CNN	0.777393
539	CNN	0.77364
540	CNN	0.773128
541	CNN	0.77262
542	CNN	0.771294
543	CNN	0.770123
544	CNN	0.769864
545	CNN	0.769651
546	CNN	0.76929
547	CNN	0.764794
548	CNN	0.762836
549	CNN	0.760266
550	CNN	0.758349
551	CNN	0.758042
552	CNN	0.757484
553	CNN	0.754724
554	CNN	0.752681
555	CNN	0.751877
556	CNN	0.750067
557	CNN	0.745173
558	CNN	0.744515
559	CNN	0.744404
560	CNN	0.744028
561	CNN	0.742297
562	CNN	0.741156
563	CNN	0.73974
564	CNN	0.736513
565	CNN	0.731335
566	CNN	0.729783
567	CNN	0.729187
568	CNN	0.727313
569	CNN	0.726222
570	CNN	0.72596
571	CNN	0.723895
572	CNN	0.721822
573	CNN	0.721751
574	CNN	0.716081
575	CNN	0.715003
576	CNN	0.71282
577	CNN	0.711514
578	CNN	0.710082
579	CNN	0.70941
580	CNN	0.709217
581	CNN	0.708543
582	CNN	0.707216
583	CNN	0.707078
584	CNN	0.703945
585	CNN	0.702785
586	CNN	0.702678
587	CNN	0.699995
588	CNN	0.699861
589	CNN	0.695348
590	CNN	0.694606
591	CNN	0.693524
592	CNN	0.693397
593	CNN	0.69205
594	CNN	0.691743
595	CNN	0.691472
596	CNN	0.691182
597	CNN	0.689845
598	CNN	0.689523
599	CNN	0.688274
600	CNN	0.688094
601	CNN	0.688052
602	CNN	0.683771
603	CNN	0.683559
604	CNN	0.682557
605	CNN	0.68247
606	CNN	0.681944
607	CNN	0.680638
608	CNN	0.678751
609	CNN	0.678325
610	CNN	0.677435
611	CNN	0.676284
612	CNN	0.674262
613	CNN	0.673781
614	CNN	0.672513
615	CNN	0.67111
616	CNN	0.669465
617	CNN	0.668963
618	CNN	0.668386
619	CNN	0.666868
620	CNN	0.665714
621	CNN	0.664362
622	CNN	0.663471
623	CNN	0.663354
624	CNN	0.662541
625	CNN	0.662079
626	CNN	0.661626
627	CNN	0.661051
628	CNN	0.660634
629	CNN	0.659699
630	CNN	0.658916
631	CNN	0.658778
632	CNN	0.656437
633	CNN	0.65638
634	CNN	0.656274
635	CNN	0.65621
636	CNN	0.655489
637	CNN	0.65489
638	CNN	0.654507
639	CNN	0.653905
640	CNN	0.653756
641	CNN	0.653106
642	CNN	0.653018
643	CNN	0.652945
644	CNN	0.652306
645	CNN	0.651822
646	CNN	0.650547
647	CNN	0.650405
648	CNN	0.649969
649	CNN	0.648659
650	CNN	0.648184
651	CNN	0.647725
652	CNN	0.643546
653	CNN	0.643266
654	CNN	0.643112
655	CNN	0.642738
656	CNN	0.642724
657	CNN	0.6425
658	CNN	0.642049
659	CNN	0.640314
660	CNN	0.640013
661	CNN	0.63845
662	CNN	0.638089
663	CNN	0.637102
664	CNN	0.637038
665	CNN	0.635647
666	CNN	0.635474
667	CNN	0.634965
668	CNN	0.63471
669	CNN	0.63464
670	CNN	0.634331
671	CNN	0.634052
672	CNN	0.633251
673	CNN	0.632725
674	CNN	0.631891
675	CNN	0.630903
676	CNN	0.630706
677	CNN	0.630663
678	CNN	0.630484
679	CNN	0.62982
680	CNN	0.629588
681	CNN	0.629572
682	CNN	0.629313
683	CNN	0.629301
684	CNN	0.629079
685	CNN	0.628747
686	CNN	0.628201
687	CNN	0.625391
688	CNN	0.624585
689	CNN	0.62392
690	CNN	0.623416
691	CNN	0.622647
692	CNN	0.621893
693	CNN	0.620701
694	CNN	0.620482
695	CNN	0.620293
696	CNN	0.620074
697	CNN	0.619291
698	CNN	0.618256
699	CNN	0.61825
700	CNN	0.616796
701	CNN	0.615761
702	CNN	0.615587
703	CNN	0.615477
704	CNN	0.615263
705	CNN	0.615032
706	CNN	0.613819
707	CNN	0.61373
708	CNN	0.613252
709	CNN	0.613132
710	CNN	0.612507
711	CNN	0.611914
712	CNN	0.611617
713	CNN	0.610678
714	CNN	0.609372
715	CNN	0.608692
716	CNN	0.608453
717	CNN	0.607706
718	CNN	0.607444
719	CNN	0.607105
720	CNN	0.60709
721	CNN	0.606517
722	CNN	0.60648
723	CNN	0.605807
724	CNN	0.605137
725	CNN	0.603882
726	CNN	0.603189
727	CNN	0.602944
728	CNN	0.602839
729	CNN	0.601947
730	CNN	0.601376
731	CNN	0.599449
732	CNN	0.599281
733	CNN	0.598666
734	CNN	0.594099
735	CNN	0.591365
736	CNN	0.591167
737	CNN	0.589884
738	CNN	0.588874
739	CNN	0.588852
740	CNN	0.588445
741	CNN	0.588204
742	CNN	0.587712
743	CNN	0.587514
744	CNN	0.58707
745	CNN	0.586032
746	CNN	0.585433
747	CNN	0.58431
748	CNN	0.584017
749	CNN	0.583586
750	CNN	0.581758
751	CNN	0.581568
752	CNN	0.581285
753	CNN	0.581072
754	CNN	0.58105
755	CNN	0.578809
756	CNN	0.577994
757	CNN	0.577946
758	CNN	0.577677
759	CNN	0.575657
760	CNN	0.575611
761	CNN	0.574111
762	CNN	0.57307
763	CNN	0.571988
764	CNN	0.571966
765	CNN	0.571752
766	CNN	0.570843
767	CNN	0.570424
768	CNN	0.570023
769	CNN	0.569595
770	CNN	0.569127
771	CNN	0.568082
772	CNN	0.567464
773	CNN	0.566903
774	CNN	0.565851
775	CNN	0.565837
776	CNN	0.564198
777	CNN	0.561655
778	CNN	0.561238
779	CNN	0.560669
780	CNN	0.560307
781	CNN	0.560059
782	CNN	0.559755
783	CNN	0.559297
784	CNN	0.558116
785	CNN	0.556931
786	CNN	0.554976
787	CNN	0.554812
788	CNN	0.554806
789	CNN	0.554311
790	CNN	0.55342
791	CNN	0.55229
792	CNN	0.552164
793	CNN	0.551865
794	CNN	0.551832
795	CNN	0.550844
796	CNN	0.55014
797	CNN	0.549752
798	CNN	0.548941
799	CNN	0.548902
800	CNN	0.547268
801	CNN	0.547229
802	CNN	0.545294
803	CNN	0.544662
804	CNN	0.544643
805	CNN	0.5444
806	CNN	0.544105
807	CNN	0.54308
808	CNN	0.542746
809	CNN	0.542231
810	CNN	0.541543
811	CNN	0.541362
812	CNN	0.541085
813	CNN	0.54051
814	CNN	0.540457
815	CNN	0.540175
816	CNN	0.53996
817	CNN	0.53969
818	CNN	0.539512
819	CNN	0.539246
820	CNN	0.538807
821	CNN	0.536459
822	CNN	0.536424
823	CNN	0.535678
824	CNN	0.535549
825	CNN	0.535342
826	CNN	0.534841
827	CNN	0.53422
828	CNN	0.534101
829	CNN	0.532717
830	CNN	0.532345
831	CNN	0.531526
832	CNN	0.530788
833	CNN	0.530735
834	CNN	0.530529
835	CNN	0.529618
836	CNN	0.528896
837	CNN	0.528767
838	CNN	0.528709
839	CNN	0.52852
840	CNN	0.527863
841	CNN	0.527576
842	CNN	0.525545
843	CNN	0.524819
844	CNN	0.524744
845	CNN	0.524646
846	CNN	0.52404
847	CNN	0.523697
848	CNN	0.522781
849	CNN	0.521824
850	CNN	0.521667
851	CNN	0.521129
852	CNN	0.520317
853	CNN	0.520175
854	CNN	0.520127
855	CNN	0.519987
856	CNN	0.518757
857	CNN	0.518297
858	CNN	0.51816
859	CNN	0.517571
860	CNN	0.516743
861	CNN	0.516723
862	CNN	0.516319
863	CNN	0.516089
864	CNN	0.515626
865	CNN	0.515114
866	CNN	0.513334
867	CNN	0.513207
868	CNN	0.512489
869	CNN	0.512071
870	CNN	0.51023
871	CNN	0.509912
872	CNN	0.509874
873	CNN	0.509283
874	CNN	0.508172
875	CNN	0.507932
876	CNN	0.506312
877	CNN	0.5057
878	CNN	0.505252
879	CNN	0.50494
880	CNN	0.503766
881	CNN	0.503759
882	CNN	0.503575
883	CNN	0.503357
884	CNN	0.503083
885	CNN	0.502697
886	CNN	0.502499
887	CNN	0.502059
888	CNN	0.501638
889	CNN	0.501246
890	CNN	0.49961
891	CNN	0.499094
892	CNN	0.498139
893	CNN	0.497916
894	CNN	0.497743
895	CNN	0.496504
896	CNN	0.495956
897	CNN	0.495437
898	CNN	0.494149
899	CNN	0.493918
900	CNN	0.493317
901	CNN	0.492717
902	CNN	0.491698
903	CNN	0.491442
904	CNN	0.491048
905	CNN	0.490231
906	CNN	0.489989
907	CNN	0.489919
908	CNN	0.489694
909	CNN	0.489592
910	CNN	0.489503
911	CNN	0.489101
912	CNN	0.486933
913	CNN	0.486341
914	CNN	0.485836
915	CNN	0.485714
916	CNN	0.484721
917	CNN	0.484416
918	CNN	0.483657
919	CNN	0.483468
920	CNN	0.482961
921	CNN	0.482917
922	CNN	0.480753
923	CNN	0.480358
924	CNN	0.480228
925	CNN	0.479952
926	CNN	0.479902
927	CNN	0.479836
928	CNN	0.479707
929	CNN	0.478961
930	CNN	0.478831
931	CNN	0.478754
932	CNN	0.478431
933	CNN	0.478206
934	CNN	0.478129
935	CNN	0.477584
936	CNN	0.47695
937	CNN	0.476947
938	CNN	0.47549
939	CNN	0.475457
940	CNN	0.475325
941	CNN	0.474135
942	CNN	0.47392
943	CNN	0.47335
944	CNN	0.473323
945	CNN	0.472766
946	CNN	0.472757
947	CNN	0.471715
948	CNN	0.471685
949	CNN	0.471608
950	CNN	0.471255
951	CNN	0.47092
952	CNN	0.470917
953	CNN	0.470484
954	CNN	0.469594
955	CNN	0.469558
956	CNN	0.46943
957	CNN	0.46914
958	CNN	0.467096
959	CNN	0.467052
960	CNN	0.466269
961	CNN	0.466156
962	CNN	0.465594
963	CNN	0.46504
964	CNN	0.464287
965	CNN	0.46415
966	CNN	0.46388
967	CNN	0.463774
968	CNN	0.463711
969	CNN	0.46357
970	CNN	0.463444
971	CNN	0.463261
972	CNN	0.462882
973	CNN	0.46287
974	CNN	0.462336
975	CNN	0.46191
976	CNN	0.461627
977	CNN	0.460879
978	CNN	0.457881
979	CNN	0.457799
980	CNN	0.457406
981	CNN	0.457385
982	CNN	0.457217
983	CNN	0.456344
984	CNN	0.455652
985	CNN	0.454971
986	CNN	0.45395
987	CNN	0.453798
988	CNN	0.453322
989	CNN	0.453022
990	CNN	0.45292
991	CNN	0.451721
992	CNN	0.451568
993	CNN	0.451528
994	CNN	0.451476
995	CNN	0.450589
996	CNN	0.449756
997	CNN	0.449245
998	CNN	0.448926
999	CNN	0.448516

## Sheet: Fig. 1e
	ROI	Methods	Accuracy
0	V1	SCNN	0.777801
1	V1	SCNN	0.774621
2	V1	SCNN	0.773937
3	V1	SCNN	0.772684
4	V1	SCNN	0.764155
5	V1	SCNN	0.757856
6	V1	SCNN	0.752694
7	V1	SCNN	0.745486
8	V1	SCNN	0.743518
9	V1	SCNN	0.736433
10	V1	SCNN	0.734793
11	V1	SCNN	0.732719
12	V1	SCNN	0.731646
13	V1	SCNN	0.730394
14	V1	SCNN	0.730078
15	V1	SCNN	0.72841
16	V1	SCNN	0.725428
17	V1	SCNN	0.725167
18	V1	SCNN	0.723892
19	V1	SCNN	0.722574
20	V1	SCNN	0.720848
21	V1	SCNN	0.719855
22	V1	SCNN	0.715392
23	V1	SCNN	0.713296
24	V1	SCNN	0.711943
25	V1	SCNN	0.710223
26	V1	SCNN	0.70984
27	V1	SCNN	0.70933
28	V1	SCNN	0.706919
29	V1	SCNN	0.705997
30	V1	SCNN	0.705509
31	V1	SCNN	0.703855
32	V1	SCNN	0.699159
33	V1	SCNN	0.694901
34	V1	SCNN	0.694541
35	V1	SCNN	0.693296
36	V1	SCNN	0.691586
37	V1	SCNN	0.688267
38	V1	SCNN	0.685472
39	V1	SCNN	0.683972
40	V1	SCNN	0.683728
41	V1	SCNN	0.683018
42	V1	SCNN	0.682857
43	V1	SCNN	0.678828
44	V1	SCNN	0.677287
45	V1	SCNN	0.67602
46	V1	SCNN	0.675365
47	V1	SCNN	0.673735
48	V1	SCNN	0.671924
49	V1	SCNN	0.671727
50	V1	SCNN	0.669846
51	V1	SCNN	0.668768
52	V1	SCNN	0.668719
53	V1	SCNN	0.668494
54	V1	SCNN	0.66817
55	V1	SCNN	0.668114
56	V1	SCNN	0.667964
57	V1	SCNN	0.667174
58	V1	SCNN	0.66526
59	V1	SCNN	0.664948
60	V1	SCNN	0.659539
61	V1	SCNN	0.659377
62	V1	SCNN	0.658099
63	V1	SCNN	0.65808
64	V1	SCNN	0.655213
65	V1	SCNN	0.654855
66	V1	SCNN	0.654466
67	V1	SCNN	0.653911
68	V1	SCNN	0.653493
69	V1	SCNN	0.651538
70	V1	SCNN	0.651214
71	V1	SCNN	0.650614
72	V1	SCNN	0.650601
73	V1	SCNN	0.649259
74	V1	SCNN	0.649093
75	V1	SCNN	0.64891
76	V1	SCNN	0.648027
77	V1	SCNN	0.647435
78	V1	SCNN	0.646061
79	V1	SCNN	0.645209
80	V1	SCNN	0.644837
81	V1	SCNN	0.641706
82	V1	SCNN	0.641517
83	V1	SCNN	0.640732
84	V1	SCNN	0.640209
85	V1	SCNN	0.639916
86	V1	SCNN	0.639862
87	V1	SCNN	0.638773
88	V1	SCNN	0.638649
89	V1	SCNN	0.638375
90	V1	SCNN	0.637833
91	V1	SCNN	0.637489
92	V1	SCNN	0.636544
93	V1	SCNN	0.635758
94	V1	SCNN	0.635605
95	V1	SCNN	0.635492
96	V1	SCNN	0.634303
97	V1	SCNN	0.634029
98	V1	SCNN	0.632809
99	V1	SCNN	0.631247
100	V1	GWP	0.637115
101	V1	GWP	0.622125
102	V1	GWP	0.617299
103	V1	GWP	0.616932
104	V1	GWP	0.613922
105	V1	GWP	0.605087
106	V1	GWP	0.595895
107	V1	GWP	0.594048
108	V1	GWP	0.590007
109	V1	GWP	0.586727
110	V1	GWP	0.581519
111	V1	GWP	0.581437
112	V1	GWP	0.58137
113	V1	GWP	0.577428
114	V1	GWP	0.576192
115	V1	GWP	0.575587
116	V1	GWP	0.574094
117	V1	GWP	0.572557
118	V1	GWP	0.572212
119	V1	GWP	0.570746
120	V1	GWP	0.570252
121	V1	GWP	0.567021
122	V1	GWP	0.565581
123	V1	GWP	0.564466
124	V1	GWP	0.562558
125	V1	GWP	0.56099
126	V1	GWP	0.560567
127	V1	GWP	0.560373
128	V1	GWP	0.559673
129	V1	GWP	0.555278
130	V1	GWP	0.554802
131	V1	GWP	0.554057
132	V1	GWP	0.552368
133	V1	GWP	0.552339
134	V1	GWP	0.551864
135	V1	GWP	0.550244
136	V1	GWP	0.548194
137	V1	GWP	0.547958
138	V1	GWP	0.546702
139	V1	GWP	0.546514
140	V1	GWP	0.546027
141	V1	GWP	0.544814
142	V1	GWP	0.543162
143	V1	GWP	0.543063
144	V1	GWP	0.54297
145	V1	GWP	0.542224
146	V1	GWP	0.541344
147	V1	GWP	0.540699
148	V1	GWP	0.540581
149	V1	GWP	0.539566
150	V1	GWP	0.539317
151	V1	GWP	0.534792
152	V1	GWP	0.533176
153	V1	GWP	0.532297
154	V1	GWP	0.531109
155	V1	GWP	0.531035
156	V1	GWP	0.530824
157	V1	GWP	0.530604
158	V1	GWP	0.530406
159	V1	GWP	0.529807
160	V1	GWP	0.528812
161	V1	GWP	0.527209
162	V1	GWP	0.527167
163	V1	GWP	0.524468
164	V1	GWP	0.523847
165	V1	GWP	0.523398
166	V1	GWP	0.522728
167	V1	GWP	0.521824
168	V1	GWP	0.521631
169	V1	GWP	0.521042
170	V1	GWP	0.520584
171	V1	GWP	0.520103
172	V1	GWP	0.519816
173	V1	GWP	0.516932
174	V1	GWP	0.516839
175	V1	GWP	0.516424
176	V1	GWP	0.516314
177	V1	GWP	0.516058
178	V1	GWP	0.515809
179	V1	GWP	0.515487
180	V1	GWP	0.514048
181	V1	GWP	0.513375
182	V1	GWP	0.512346
183	V1	GWP	0.510678
184	V1	GWP	0.509968
185	V1	GWP	0.509576
186	V1	GWP	0.508431
187	V1	GWP	0.508323
188	V1	GWP	0.508037
189	V1	GWP	0.507323
190	V1	GWP	0.506665
191	V1	GWP	0.506434
192	V1	GWP	0.505976
193	V1	GWP	0.504795
194	V1	GWP	0.504191
195	V1	GWP	0.504097
196	V1	GWP	0.503255
197	V1	GWP	0.501598
198	V1	GWP	0.49977
199	V1	GWP	0.497181
200	V1	GNet	0.839579
201	V1	GNet	0.78935
202	V1	GNet	0.786417
203	V1	GNet	0.785572
204	V1	GNet	0.778943
205	V1	GNet	0.771653
206	V1	GNet	0.769989
207	V1	GNet	0.76796
208	V1	GNet	0.766926
209	V1	GNet	0.762854
210	V1	GNet	0.750523
211	V1	GNet	0.750452
212	V1	GNet	0.748745
213	V1	GNet	0.742571
214	V1	GNet	0.742106
215	V1	GNet	0.741403
216	V1	GNet	0.738393
217	V1	GNet	0.737342
218	V1	GNet	0.736315
219	V1	GNet	0.734486
220	V1	GNet	0.734098
221	V1	GNet	0.733779
222	V1	GNet	0.730034
223	V1	GNet	0.729797
224	V1	GNet	0.726554
225	V1	GNet	0.724395
226	V1	GNet	0.723361
227	V1	GNet	0.723033
228	V1	GNet	0.722067
229	V1	GNet	0.718208
230	V1	GNet	0.717095
231	V1	GNet	0.716684
232	V1	GNet	0.715083
233	V1	GNet	0.712955
234	V1	GNet	0.712031
235	V1	GNet	0.711714
236	V1	GNet	0.710892
237	V1	GNet	0.710729
238	V1	GNet	0.710054
239	V1	GNet	0.708989
240	V1	GNet	0.708673
241	V1	GNet	0.706857
242	V1	GNet	0.706539
243	V1	GNet	0.705859
244	V1	GNet	0.704871
245	V1	GNet	0.704171
246	V1	GNet	0.704159
247	V1	GNet	0.703389
248	V1	GNet	0.703141
249	V1	GNet	0.702968
250	V1	GNet	0.701838
251	V1	GNet	0.700436
252	V1	GNet	0.696523
253	V1	GNet	0.694798
254	V1	GNet	0.694653
255	V1	GNet	0.694385
256	V1	GNet	0.693368
257	V1	GNet	0.693285
258	V1	GNet	0.693089
259	V1	GNet	0.691423
260	V1	GNet	0.690849
261	V1	GNet	0.690554
262	V1	GNet	0.689318
263	V1	GNet	0.688739
264	V1	GNet	0.688469
265	V1	GNet	0.688448
266	V1	GNet	0.6884
267	V1	GNet	0.688264
268	V1	GNet	0.687788
269	V1	GNet	0.687725
270	V1	GNet	0.686572
271	V1	GNet	0.686376
272	V1	GNet	0.684681
273	V1	GNet	0.684513
274	V1	GNet	0.683908
275	V1	GNet	0.682794
276	V1	GNet	0.681372
277	V1	GNet	0.681171
278	V1	GNet	0.68071
279	V1	GNet	0.680221
280	V1	GNet	0.67816
281	V1	GNet	0.67744
282	V1	GNet	0.677013
283	V1	GNet	0.674456
284	V1	GNet	0.674384
285	V1	GNet	0.670073
286	V1	GNet	0.670069
287	V1	GNet	0.66804
288	V1	GNet	0.667985
289	V1	GNet	0.666215
290	V1	GNet	0.665846
291	V1	GNet	0.664717
292	V1	GNet	0.663622
293	V1	GNet	0.663342
294	V1	GNet	0.663008
295	V1	GNet	0.660989
296	V1	GNet	0.659867
297	V1	GNet	0.659697
298	V1	GNet	0.659228
299	V1	GNet	0.655494
300	V2	SCNN	0.778739
301	V2	SCNN	0.75145
302	V2	SCNN	0.751381
303	V2	SCNN	0.74501
304	V2	SCNN	0.731873
305	V2	SCNN	0.727783
306	V2	SCNN	0.721998
307	V2	SCNN	0.72148
308	V2	SCNN	0.718267
309	V2	SCNN	0.711678
310	V2	SCNN	0.709753
311	V2	SCNN	0.70533
312	V2	SCNN	0.702818
313	V2	SCNN	0.701191
314	V2	SCNN	0.699982
315	V2	SCNN	0.69208
316	V2	SCNN	0.691215
317	V2	SCNN	0.691151
318	V2	SCNN	0.691139
319	V2	SCNN	0.686459
320	V2	SCNN	0.68639
321	V2	SCNN	0.686386
322	V2	SCNN	0.681937
323	V2	SCNN	0.679758
324	V2	SCNN	0.679686
325	V2	SCNN	0.67963
326	V2	SCNN	0.676336
327	V2	SCNN	0.676044
328	V2	SCNN	0.675579
329	V2	SCNN	0.672341
330	V2	SCNN	0.672127
331	V2	SCNN	0.672063
332	V2	SCNN	0.670485
333	V2	SCNN	0.67019
334	V2	SCNN	0.669148
335	V2	SCNN	0.667904
336	V2	SCNN	0.664936
337	V2	SCNN	0.664618
338	V2	SCNN	0.664353
339	V2	SCNN	0.662699
340	V2	SCNN	0.660919
341	V2	SCNN	0.659639
342	V2	SCNN	0.658116
343	V2	SCNN	0.658064
344	V2	SCNN	0.65473
345	V2	SCNN	0.654589
346	V2	SCNN	0.654231
347	V2	SCNN	0.653413
348	V2	SCNN	0.652715
349	V2	SCNN	0.651816
350	V2	SCNN	0.651658
351	V2	SCNN	0.650746
352	V2	SCNN	0.648583
353	V2	SCNN	0.647757
354	V2	SCNN	0.646821
355	V2	SCNN	0.646085
356	V2	SCNN	0.644916
357	V2	SCNN	0.644112
358	V2	SCNN	0.642909
359	V2	SCNN	0.641725
360	V2	SCNN	0.641627
361	V2	SCNN	0.640061
362	V2	SCNN	0.6395
363	V2	SCNN	0.638994
364	V2	SCNN	0.638529
365	V2	SCNN	0.636611
366	V2	SCNN	0.636541
367	V2	SCNN	0.634758
368	V2	SCNN	0.634276
369	V2	SCNN	0.632756
370	V2	SCNN	0.631985
371	V2	SCNN	0.629692
372	V2	SCNN	0.628711
373	V2	SCNN	0.628587
374	V2	SCNN	0.628347
375	V2	SCNN	0.627991
376	V2	SCNN	0.625884
377	V2	SCNN	0.625758
378	V2	SCNN	0.624605
379	V2	SCNN	0.623909
380	V2	SCNN	0.623363
381	V2	SCNN	0.621877
382	V2	SCNN	0.621602
383	V2	SCNN	0.620405
384	V2	SCNN	0.619506
385	V2	SCNN	0.616808
386	V2	SCNN	0.616681
387	V2	SCNN	0.616373
388	V2	SCNN	0.616083
389	V2	SCNN	0.615998
390	V2	SCNN	0.615502
391	V2	SCNN	0.615173
392	V2	SCNN	0.614787
393	V2	SCNN	0.614001
394	V2	SCNN	0.613319
395	V2	SCNN	0.610659
396	V2	SCNN	0.610484
397	V2	SCNN	0.610043
398	V2	SCNN	0.609707
399	V2	SCNN	0.606597
400	V2	GWP	0.632295
401	V2	GWP	0.630622
402	V2	GWP	0.627255
403	V2	GWP	0.582377
404	V2	GWP	0.572488
405	V2	GWP	0.570665
406	V2	GWP	0.565688
407	V2	GWP	0.561136
408	V2	GWP	0.554806
409	V2	GWP	0.553956
410	V2	GWP	0.549553
411	V2	GWP	0.543264
412	V2	GWP	0.543107
413	V2	GWP	0.542917
414	V2	GWP	0.538921
415	V2	GWP	0.533819
416	V2	GWP	0.533654
417	V2	GWP	0.532182
418	V2	GWP	0.531936
419	V2	GWP	0.53063
420	V2	GWP	0.530226
421	V2	GWP	0.529556
422	V2	GWP	0.525557
423	V2	GWP	0.524769
424	V2	GWP	0.524684
425	V2	GWP	0.524302
426	V2	GWP	0.523137
427	V2	GWP	0.521057
428	V2	GWP	0.520292
429	V2	GWP	0.519458
430	V2	GWP	0.519386
431	V2	GWP	0.51775
432	V2	GWP	0.515542
433	V2	GWP	0.515173
434	V2	GWP	0.514099
435	V2	GWP	0.512951
436	V2	GWP	0.512895
437	V2	GWP	0.512885
438	V2	GWP	0.507047
439	V2	GWP	0.506219
440	V2	GWP	0.506153
441	V2	GWP	0.506062
442	V2	GWP	0.505884
443	V2	GWP	0.505082
444	V2	GWP	0.504839
445	V2	GWP	0.50267
446	V2	GWP	0.502178
447	V2	GWP	0.500729
448	V2	GWP	0.50057
449	V2	GWP	0.499599
450	V2	GWP	0.499049
451	V2	GWP	0.49902
452	V2	GWP	0.494465
453	V2	GWP	0.494269
454	V2	GWP	0.494091
455	V2	GWP	0.493609
456	V2	GWP	0.492005
457	V2	GWP	0.490574
458	V2	GWP	0.489727
459	V2	GWP	0.487544
460	V2	GWP	0.486115
461	V2	GWP	0.485962
462	V2	GWP	0.485355
463	V2	GWP	0.484537
464	V2	GWP	0.482727
465	V2	GWP	0.482725
466	V2	GWP	0.481711
467	V2	GWP	0.481441
468	V2	GWP	0.480728
469	V2	GWP	0.480325
470	V2	GWP	0.479219
471	V2	GWP	0.477522
472	V2	GWP	0.47745
473	V2	GWP	0.477287
474	V2	GWP	0.477163
475	V2	GWP	0.47617
476	V2	GWP	0.475865
477	V2	GWP	0.475147
478	V2	GWP	0.475146
479	V2	GWP	0.474893
480	V2	GWP	0.472044
481	V2	GWP	0.469486
482	V2	GWP	0.468931
483	V2	GWP	0.468836
484	V2	GWP	0.465215
485	V2	GWP	0.464431
486	V2	GWP	0.463636
487	V2	GWP	0.462528
488	V2	GWP	0.460545
489	V2	GWP	0.460436
490	V2	GWP	0.458821
491	V2	GWP	0.457679
492	V2	GWP	0.456786
493	V2	GWP	0.456501
494	V2	GWP	0.45596
495	V2	GWP	0.455922
496	V2	GWP	0.454462
497	V2	GWP	0.454256
498	V2	GWP	0.453663
499	V2	GWP	0.453526
500	V2	GNet	0.767246
501	V2	GNet	0.763829
502	V2	GNet	0.75687
503	V2	GNet	0.754645
504	V2	GNet	0.750262
505	V2	GNet	0.742871
506	V2	GNet	0.741905
507	V2	GNet	0.741039
508	V2	GNet	0.73919
509	V2	GNet	0.738199
510	V2	GNet	0.733054
511	V2	GNet	0.721352
512	V2	GNet	0.719931
513	V2	GNet	0.716668
514	V2	GNet	0.716192
515	V2	GNet	0.715962
516	V2	GNet	0.709225
517	V2	GNet	0.708506
518	V2	GNet	0.708152
519	V2	GNet	0.704985
520	V2	GNet	0.703857
521	V2	GNet	0.702337
522	V2	GNet	0.698614
523	V2	GNet	0.69825
524	V2	GNet	0.697166
525	V2	GNet	0.69659
526	V2	GNet	0.690493
527	V2	GNet	0.690443
528	V2	GNet	0.686433
529	V2	GNet	0.685343
530	V2	GNet	0.683987
531	V2	GNet	0.681485
532	V2	GNet	0.679642
533	V2	GNet	0.673491
534	V2	GNet	0.672321
535	V2	GNet	0.671396
536	V2	GNet	0.670272
537	V2	GNet	0.669217
538	V2	GNet	0.66714
539	V2	GNet	0.666386
540	V2	GNet	0.664898
541	V2	GNet	0.659228
542	V2	GNet	0.658749
543	V2	GNet	0.658588
544	V2	GNet	0.657725
545	V2	GNet	0.657167
546	V2	GNet	0.656633
547	V2	GNet	0.654274
548	V2	GNet	0.653663
549	V2	GNet	0.651167
550	V2	GNet	0.651143
551	V2	GNet	0.650989
552	V2	GNet	0.65085
553	V2	GNet	0.650369
554	V2	GNet	0.650307
555	V2	GNet	0.649826
556	V2	GNet	0.647994
557	V2	GNet	0.647811
558	V2	GNet	0.645634
559	V2	GNet	0.644922
560	V2	GNet	0.642096
561	V2	GNet	0.641828
562	V2	GNet	0.640626
563	V2	GNet	0.640355
564	V2	GNet	0.63899
565	V2	GNet	0.637799
566	V2	GNet	0.637121
567	V2	GNet	0.636068
568	V2	GNet	0.635797
569	V2	GNet	0.635733
570	V2	GNet	0.635698
571	V2	GNet	0.635338
572	V2	GNet	0.634456
573	V2	GNet	0.633935
574	V2	GNet	0.633585
575	V2	GNet	0.632566
576	V2	GNet	0.631874
577	V2	GNet	0.628996
578	V2	GNet	0.626373
579	V2	GNet	0.625362
580	V2	GNet	0.624423
581	V2	GNet	0.624281
582	V2	GNet	0.623958
583	V2	GNet	0.619403
584	V2	GNet	0.618214
585	V2	GNet	0.618196
586	V2	GNet	0.617412
587	V2	GNet	0.617368
588	V2	GNet	0.616651
589	V2	GNet	0.616437
590	V2	GNet	0.615414
591	V2	GNet	0.615386
592	V2	GNet	0.614696
593	V2	GNet	0.613517
594	V2	GNet	0.612426
595	V2	GNet	0.611991
596	V2	GNet	0.610994
597	V2	GNet	0.610823
598	V2	GNet	0.610344
599	V2	GNet	0.610297
600	V3	SCNN	0.681737
601	V3	SCNN	0.671157
602	V3	SCNN	0.662292
603	V3	SCNN	0.650943
604	V3	SCNN	0.647969
605	V3	SCNN	0.646498
606	V3	SCNN	0.642647
607	V3	SCNN	0.633872
608	V3	SCNN	0.631214
609	V3	SCNN	0.625587
610	V3	SCNN	0.622483
611	V3	SCNN	0.617393
612	V3	SCNN	0.617202
613	V3	SCNN	0.609209
614	V3	SCNN	0.607442
615	V3	SCNN	0.603439
616	V3	SCNN	0.599445
617	V3	SCNN	0.594721
618	V3	SCNN	0.594076
619	V3	SCNN	0.590695
620	V3	SCNN	0.589222
621	V3	SCNN	0.588515
622	V3	SCNN	0.579637
623	V3	SCNN	0.579486
624	V3	SCNN	0.578405
625	V3	SCNN	0.573846
626	V3	SCNN	0.572409
627	V3	SCNN	0.570562
628	V3	SCNN	0.57024
629	V3	SCNN	0.569518
630	V3	SCNN	0.566685
631	V3	SCNN	0.562827
632	V3	SCNN	0.56236
633	V3	SCNN	0.55859
634	V3	SCNN	0.55744
635	V3	SCNN	0.554541
636	V3	SCNN	0.547021
637	V3	SCNN	0.546844
638	V3	SCNN	0.543273
639	V3	SCNN	0.539043
640	V3	SCNN	0.538715
641	V3	SCNN	0.537802
642	V3	SCNN	0.535697
643	V3	SCNN	0.533597
644	V3	SCNN	0.528058
645	V3	SCNN	0.526524
646	V3	SCNN	0.525052
647	V3	SCNN	0.517527
648	V3	SCNN	0.516972
649	V3	SCNN	0.515338
650	V3	SCNN	0.513384
651	V3	SCNN	0.512081
652	V3	SCNN	0.511036
653	V3	SCNN	0.510955
654	V3	SCNN	0.508923
655	V3	SCNN	0.507671
656	V3	SCNN	0.503894
657	V3	SCNN	0.501484
658	V3	SCNN	0.501404
659	V3	SCNN	0.498288
660	V3	SCNN	0.496558
661	V3	SCNN	0.496536
662	V3	SCNN	0.496318
663	V3	SCNN	0.49606
664	V3	SCNN	0.495683
665	V3	SCNN	0.493835
666	V3	SCNN	0.488903
667	V3	SCNN	0.486068
668	V3	SCNN	0.483362
669	V3	SCNN	0.479982
670	V3	SCNN	0.478616
671	V3	SCNN	0.477153
672	V3	SCNN	0.476696
673	V3	SCNN	0.476492
674	V3	SCNN	0.474143
675	V3	SCNN	0.471284
676	V3	SCNN	0.471115
677	V3	SCNN	0.470653
678	V3	SCNN	0.469373
679	V3	SCNN	0.465169
680	V3	SCNN	0.46212
681	V3	SCNN	0.461976
682	V3	SCNN	0.461928
683	V3	SCNN	0.454896
684	V3	SCNN	0.454201
685	V3	SCNN	0.452986
686	V3	SCNN	0.451825
687	V3	SCNN	0.450647
688	V3	SCNN	0.449849
689	V3	SCNN	0.44844
690	V3	SCNN	0.447927
691	V3	SCNN	0.446791
692	V3	SCNN	0.443376
693	V3	SCNN	0.44301
694	V3	SCNN	0.440254
695	V3	SCNN	0.438862
696	V3	SCNN	0.437739
697	V3	SCNN	0.436155
698	V3	SCNN	0.434896
699	V3	SCNN	0.434389
700	V3	GWP	0.604601
701	V3	GWP	0.594178
702	V3	GWP	0.573882
703	V3	GWP	0.568055
704	V3	GWP	0.539497
705	V3	GWP	0.535355
706	V3	GWP	0.514741
707	V3	GWP	0.514017
708	V3	GWP	0.508287
709	V3	GWP	0.504282
710	V3	GWP	0.501076
711	V3	GWP	0.499464
712	V3	GWP	0.491644
713	V3	GWP	0.489846
714	V3	GWP	0.489573
715	V3	GWP	0.475985
716	V3	GWP	0.471238
717	V3	GWP	0.466291
718	V3	GWP	0.465933
719	V3	GWP	0.464948
720	V3	GWP	0.463844
721	V3	GWP	0.460119
722	V3	GWP	0.458272
723	V3	GWP	0.458201
724	V3	GWP	0.45783
725	V3	GWP	0.45032
726	V3	GWP	0.448604
727	V3	GWP	0.448482
728	V3	GWP	0.4478
729	V3	GWP	0.445854
730	V3	GWP	0.443267
731	V3	GWP	0.441224
732	V3	GWP	0.441018
733	V3	GWP	0.440686
734	V3	GWP	0.439562
735	V3	GWP	0.437865
736	V3	GWP	0.436439
737	V3	GWP	0.431242
738	V3	GWP	0.426906
739	V3	GWP	0.425177
740	V3	GWP	0.423128
741	V3	GWP	0.420759
742	V3	GWP	0.420544
743	V3	GWP	0.419098
744	V3	GWP	0.417068
745	V3	GWP	0.415674
746	V3	GWP	0.415525
747	V3	GWP	0.414127
748	V3	GWP	0.411676
749	V3	GWP	0.411475
750	V3	GWP	0.411053
751	V3	GWP	0.410009
752	V3	GWP	0.408935
753	V3	GWP	0.40278
754	V3	GWP	0.402297
755	V3	GWP	0.401999
756	V3	GWP	0.401199
757	V3	GWP	0.400731
758	V3	GWP	0.3997
759	V3	GWP	0.399177
760	V3	GWP	0.39886
761	V3	GWP	0.397527
762	V3	GWP	0.394865
763	V3	GWP	0.394092
764	V3	GWP	0.392497
765	V3	GWP	0.392237
766	V3	GWP	0.391785
767	V3	GWP	0.391115
768	V3	GWP	0.388873
769	V3	GWP	0.387821
770	V3	GWP	0.38707
771	V3	GWP	0.386314
772	V3	GWP	0.385761
773	V3	GWP	0.385672
774	V3	GWP	0.384466
775	V3	GWP	0.38269
776	V3	GWP	0.380473
777	V3	GWP	0.380352
778	V3	GWP	0.379718
779	V3	GWP	0.379688
780	V3	GWP	0.378738
781	V3	GWP	0.377458
782	V3	GWP	0.376647
783	V3	GWP	0.37626
784	V3	GWP	0.376036
785	V3	GWP	0.375977
786	V3	GWP	0.375278
787	V3	GWP	0.374198
788	V3	GWP	0.37313
789	V3	GWP	0.371871
790	V3	GWP	0.371691
791	V3	GWP	0.37146
792	V3	GWP	0.370924
793	V3	GWP	0.367893
794	V3	GWP	0.367889
795	V3	GWP	0.365941
796	V3	GWP	0.364619
797	V3	GWP	0.36439
798	V3	GWP	0.363351
799	V3	GWP	0.362347
800	V3	GNet	0.678613
801	V3	GNet	0.677021
802	V3	GNet	0.674285
803	V3	GNet	0.673376
804	V3	GNet	0.642419
805	V3	GNet	0.639423
806	V3	GNet	0.638588
807	V3	GNet	0.636535
808	V3	GNet	0.631565
809	V3	GNet	0.62904
810	V3	GNet	0.628713
811	V3	GNet	0.619962
812	V3	GNet	0.611237
813	V3	GNet	0.611207
814	V3	GNet	0.607591
815	V3	GNet	0.603998
816	V3	GNet	0.593653
817	V3	GNet	0.593059
818	V3	GNet	0.592998
819	V3	GNet	0.589002
820	V3	GNet	0.587823
821	V3	GNet	0.587324
822	V3	GNet	0.586491
823	V3	GNet	0.581198
824	V3	GNet	0.578359
825	V3	GNet	0.578076
826	V3	GNet	0.575009
827	V3	GNet	0.574571
828	V3	GNet	0.571175
829	V3	GNet	0.563947
830	V3	GNet	0.562387
831	V3	GNet	0.558474
832	V3	GNet	0.558197
833	V3	GNet	0.557384
834	V3	GNet	0.554964
835	V3	GNet	0.552709
836	V3	GNet	0.550938
837	V3	GNet	0.549409
838	V3	GNet	0.548763
839	V3	GNet	0.546535
840	V3	GNet	0.545059
841	V3	GNet	0.544502
842	V3	GNet	0.542668
843	V3	GNet	0.541876
844	V3	GNet	0.541819
845	V3	GNet	0.539925
846	V3	GNet	0.538811
847	V3	GNet	0.533576
848	V3	GNet	0.533114
849	V3	GNet	0.532407
850	V3	GNet	0.530207
851	V3	GNet	0.529098
852	V3	GNet	0.528709
853	V3	GNet	0.526026
854	V3	GNet	0.521364
855	V3	GNet	0.517856
856	V3	GNet	0.517605
857	V3	GNet	0.517482
858	V3	GNet	0.515234
859	V3	GNet	0.513412
860	V3	GNet	0.511723
861	V3	GNet	0.510679
862	V3	GNet	0.509787
863	V3	GNet	0.5096
864	V3	GNet	0.509493
865	V3	GNet	0.50885
866	V3	GNet	0.506519
867	V3	GNet	0.505984
868	V3	GNet	0.505852
869	V3	GNet	0.505535
870	V3	GNet	0.505171
871	V3	GNet	0.504665
872	V3	GNet	0.503401
873	V3	GNet	0.50301
874	V3	GNet	0.502925
875	V3	GNet	0.502091
876	V3	GNet	0.49914
877	V3	GNet	0.497184
878	V3	GNet	0.496694
879	V3	GNet	0.493344
880	V3	GNet	0.492137
881	V3	GNet	0.490886
882	V3	GNet	0.490644
883	V3	GNet	0.488767
884	V3	GNet	0.488031
885	V3	GNet	0.482364
886	V3	GNet	0.481064
887	V3	GNet	0.478908
888	V3	GNet	0.477149
889	V3	GNet	0.476065
890	V3	GNet	0.473655
891	V3	GNet	0.470588
892	V3	GNet	0.470358
893	V3	GNet	0.470118
894	V3	GNet	0.470011
895	V3	GNet	0.468353
896	V3	GNet	0.467839
897	V3	GNet	0.467365
898	V3	GNet	0.466924
899	V3	GNet	0.466455

## Sheet: Fig. 1f
	Subjects	Methods	Accuracy
0	S1	SCNN	0.725561
1	S1	SCNN	0.646819
2	S1	SCNN	0.629025
3	S1	SCNN	0.627436
4	S1	SCNN	0.624466
5	S1	SCNN	0.614483
6	S1	SCNN	0.610272
7	S1	SCNN	0.603685
8	S1	SCNN	0.603396
9	S1	SCNN	0.603396
10	S1	SCNN	0.601915
11	S1	SCNN	0.600888
12	S1	SCNN	0.599805
13	S1	SCNN	0.599805
14	S1	SCNN	0.59807
15	S1	SCNN	0.593788
16	S1	SCNN	0.593301
17	S1	SCNN	0.592055
18	S1	SCNN	0.591531
19	S1	SCNN	0.58634
20	S1	SCNN	0.580793
21	S1	SCNN	0.57796
22	S1	SCNN	0.57796
23	S1	SCNN	0.576452
24	S1	SCNN	0.576452
25	S1	SCNN	0.575196
26	S1	SCNN	0.57257
27	S1	SCNN	0.571603
28	S1	SCNN	0.571603
29	S1	SCNN	0.568998
30	S1	SCNN	0.560534
31	S1	SCNN	0.558048
32	S1	SCNN	0.551066
33	S1	SCNN	0.54689
34	S1	SCNN	0.546526
35	S1	SCNN	0.537985
36	S1	SCNN	0.536636
37	S1	SCNN	0.535431
38	S1	SCNN	0.532256
39	S1	SCNN	0.531709
40	S1	SCNN	0.531674
41	S1	SCNN	0.531276
42	S1	SCNN	0.529198
43	S1	SCNN	0.528694
44	S1	SCNN	0.524667
45	S1	SCNN	0.524667
46	S1	SCNN	0.52459
47	S1	SCNN	0.523042
48	S1	SCNN	0.520159
49	S1	SCNN	0.519673
50	S1	SCNN	0.519116
51	S1	SCNN	0.516054
52	S1	SCNN	0.513406
53	S1	SCNN	0.513406
54	S1	SCNN	0.513074
55	S1	SCNN	0.512066
56	S1	SCNN	0.506474
57	S1	SCNN	0.505847
58	S1	SCNN	0.50521
59	S1	SCNN	0.499849
60	S1	SCNN	0.496737
61	S1	SCNN	0.494841
62	S1	SCNN	0.491567
63	S1	SCNN	0.488799
64	S1	SCNN	0.488316
65	S1	SCNN	0.488121
66	S1	SCNN	0.487558
67	S1	SCNN	0.483788
68	S1	SCNN	0.483788
69	S1	SCNN	0.483077
70	S1	SCNN	0.481546
71	S1	SCNN	0.481546
72	S1	SCNN	0.48112
73	S1	SCNN	0.480572
74	S1	SCNN	0.480567
75	S1	SCNN	0.479921
76	S1	SCNN	0.479921
77	S1	SCNN	0.468654
78	S1	SCNN	0.468654
79	S1	SCNN	0.46592
80	S1	SCNN	0.46592
81	S1	SCNN	0.465357
82	S1	SCNN	0.465127
83	S1	SCNN	0.46304
84	S1	SCNN	0.461638
85	S1	SCNN	0.459524
86	S1	SCNN	0.459063
87	S1	SCNN	0.459022
88	S1	SCNN	0.457035
89	S1	SCNN	0.453195
90	S1	SCNN	0.45222
91	S1	SCNN	0.450838
92	S1	SCNN	0.450838
93	S1	SCNN	0.448897
94	S1	SCNN	0.448897
95	S1	SCNN	0.448472
96	S1	SCNN	0.444553
97	S1	SCNN	0.444221
98	S1	SCNN	0.444221
99	S1	SCNN	0.444149
100	S1	SCNN	0.439324
101	S1	SCNN	0.439324
102	S1	SCNN	0.438969
103	S1	SCNN	0.437145
104	S1	SCNN	0.437145
105	S1	SCNN	0.437048
106	S1	SCNN	0.436993
107	S1	SCNN	0.436993
108	S1	SCNN	0.436891
109	S1	SCNN	0.436891
110	S1	SCNN	0.435503
111	S1	SCNN	0.435256
112	S1	SCNN	0.435195
113	S1	SCNN	0.430672
114	S1	SCNN	0.428874
115	S1	SCNN	0.42639
116	S1	SCNN	0.424083
117	S1	SCNN	0.422364
118	S1	SCNN	0.422239
119	S1	SCNN	0.421078
120	S1	SCNN	0.41912
121	S1	SCNN	0.41509
122	S1	SCNN	0.412211
123	S1	SCNN	0.410073
124	S1	SCNN	0.408985
125	S1	SCNN	0.408985
126	S1	SCNN	0.40559
127	S1	SCNN	0.40559
128	S1	SCNN	0.401344
129	S1	SCNN	0.401344
130	S1	SCNN	0.401306
131	S1	SCNN	0.401306
132	S1	SCNN	0.40048
133	S1	SCNN	0.399306
134	S1	SCNN	0.39886
135	S1	SCNN	0.392965
136	S1	SCNN	0.392243
137	S1	SCNN	0.390964
138	S1	SCNN	0.390964
139	S1	SCNN	0.390794
140	S1	SCNN	0.390794
141	S1	SCNN	0.390018
142	S1	SCNN	0.389753
143	S1	SCNN	0.389729
144	S1	SCNN	0.388798
145	S1	SCNN	0.386964
146	S1	SCNN	0.385358
147	S1	SCNN	0.385199
148	S1	SCNN	0.385199
149	S1	SCNN	0.383818
150	S1	SCNN	0.382474
151	S1	SCNN	0.382474
152	S1	SCNN	0.381512
153	S1	SCNN	0.381459
154	S1	SCNN	0.378743
155	S1	SCNN	0.378743
156	S1	SCNN	0.378652
157	S1	SCNN	0.377492
158	S1	SCNN	0.377425
159	S1	SCNN	0.37678
160	S1	SCNN	0.375988
161	S1	SCNN	0.375988
162	S1	SCNN	0.375137
163	S1	SCNN	0.373001
164	S1	SCNN	0.372611
165	S1	SCNN	0.372611
166	S1	SCNN	0.372537
167	S1	SCNN	0.370993
168	S1	SCNN	0.368532
169	S1	SCNN	0.367264
170	S1	SCNN	0.366142
171	S1	SCNN	0.365939
172	S1	SCNN	0.365939
173	S1	SCNN	0.363928
174	S1	SCNN	0.362906
175	S1	SCNN	0.362382
176	S1	SCNN	0.362382
177	S1	SCNN	0.360592
178	S1	SCNN	0.360133
179	S1	SCNN	0.360133
180	S1	SCNN	0.358826
181	S1	SCNN	0.358826
182	S1	SCNN	0.358738
183	S1	SCNN	0.358107
184	S1	SCNN	0.358107
185	S1	SCNN	0.357252
186	S1	SCNN	0.357211
187	S1	SCNN	0.357144
188	S1	SCNN	0.356425
189	S1	SCNN	0.356083
190	S1	SCNN	0.355866
191	S1	SCNN	0.352686
192	S1	SCNN	0.352686
193	S1	SCNN	0.351945
194	S1	SCNN	0.351529
195	S1	SCNN	0.351529
196	S1	SCNN	0.349968
197	S1	SCNN	0.349885
198	S1	SCNN	0.349726
199	S1	SCNN	0.349726
200	S1	SCNN	0.349308
201	S1	SCNN	0.349308
202	S1	SCNN	0.349275
203	S1	SCNN	0.34833
204	S1	SCNN	0.34833
205	S1	SCNN	0.347381
206	S1	SCNN	0.347381
207	S1	SCNN	0.346739
208	S1	SCNN	0.346739
209	S1	SCNN	0.346581
210	S1	SCNN	0.345704
211	S1	SCNN	0.345223
212	S1	SCNN	0.342492
213	S1	SCNN	0.342492
214	S1	SCNN	0.342461
215	S1	SCNN	0.342213
216	S1	SCNN	0.341176
217	S1	SCNN	0.341075
218	S1	SCNN	0.340244
219	S1	SCNN	0.340015
220	S1	SCNN	0.339202
221	S1	SCNN	0.337357
222	S1	SCNN	0.337275
223	S1	SCNN	0.337275
224	S1	SCNN	0.334444
225	S1	SCNN	0.334194
226	S1	SCNN	0.333143
227	S1	SCNN	0.333023
228	S1	SCNN	0.332668
229	S1	SCNN	0.332666
230	S1	SCNN	0.331239
231	S1	SCNN	0.330709
232	S1	SCNN	0.330256
233	S1	SCNN	0.3302
234	S1	SCNN	0.329631
235	S1	SCNN	0.327227
236	S1	SCNN	0.327227
237	S1	SCNN	0.327125
238	S1	SCNN	0.327125
239	S1	SCNN	0.327106
240	S1	SCNN	0.327106
241	S1	SCNN	0.324903
242	S1	SCNN	0.324903
243	S1	SCNN	0.324836
244	S1	SCNN	0.323879
245	S1	SCNN	0.323879
246	S1	SCNN	0.323705
247	S1	SCNN	0.323702
248	S1	SCNN	0.323702
249	S1	SCNN	0.322491
250	S1	SCNN	0.322491
251	S1	SCNN	0.321633
252	S1	SCNN	0.321633
253	S1	SCNN	0.321494
254	S1	SCNN	0.321322
255	S1	SCNN	0.320906
256	S1	SCNN	0.320776
257	S1	SCNN	0.319617
258	S1	SCNN	0.318447
259	S1	SCNN	0.318447
260	S1	SCNN	0.31722
261	S1	SCNN	0.316163
262	S1	SCNN	0.315887
263	S1	SCNN	0.315757
264	S1	SCNN	0.315757
265	S1	SCNN	0.313623
266	S1	SCNN	0.313267
267	S1	SCNN	0.312469
268	S1	SCNN	0.312459
269	S1	SCNN	0.312024
270	S1	SCNN	0.31179
271	S1	SCNN	0.311642
272	S1	SCNN	0.310706
273	S1	SCNN	0.310026
274	S1	SCNN	0.307608
275	S1	SCNN	0.307293
276	S1	SCNN	0.306644
277	S1	SCNN	0.306644
278	S1	SCNN	0.304947
279	S1	SCNN	0.30287
280	S1	SCNN	0.302675
281	S1	SCNN	0.301255
282	S1	SCNN	0.301181
283	S1	SCNN	0.300494
284	S1	SCNN	0.300426
285	S1	SCNN	0.300323
286	S1	SCNN	0.299189
287	S1	SCNN	0.299189
288	S1	SCNN	0.298962
289	S1	SCNN	0.298962
290	S1	SCNN	0.298754
291	S1	SCNN	0.298461
292	S1	SCNN	0.298312
293	S1	SCNN	0.297565
294	S1	SCNN	0.297055
295	S1	SCNN	0.297055
296	S1	SCNN	0.296893
297	S1	SCNN	0.296893
298	S1	SCNN	0.296385
299	S1	SCNN	0.295571
300	S1	SCNN	0.295571
301	S1	SCNN	0.295446
302	S1	SCNN	0.294999
303	S1	SCNN	0.293056
304	S1	SCNN	0.292548
305	S1	SCNN	0.292548
306	S1	SCNN	0.292159
307	S1	SCNN	0.291937
308	S1	SCNN	0.290606
309	S1	SCNN	0.289763
310	S1	SCNN	0.289291
311	S1	SCNN	0.289291
312	S1	SCNN	0.288649
313	S1	SCNN	0.28793
314	S1	SCNN	0.28793
315	S1	SCNN	0.287117
316	S1	SCNN	0.287034
317	S1	SCNN	0.287018
318	S1	SCNN	0.285432
319	S1	SCNN	0.285432
320	S1	SCNN	0.284961
321	S1	SCNN	0.284863
322	S1	SCNN	0.284697
323	S1	SCNN	0.283219
324	S1	SCNN	0.282968
325	S1	SCNN	0.282968
326	S1	SCNN	0.282852
327	S1	SCNN	0.282591
328	S1	SCNN	0.281924
329	S1	SCNN	0.281608
330	S1	SCNN	0.281608
331	S1	SCNN	0.281539
332	S1	SCNN	0.281539
333	S1	SCNN	0.281372
334	S1	SCNN	0.280695
335	S1	SCNN	0.280543
336	S1	SCNN	0.279726
337	S1	SCNN	0.279726
338	S1	SCNN	0.276214
339	S1	SCNN	0.276214
340	S1	SCNN	0.276025
341	S1	SCNN	0.275507
342	S1	SCNN	0.274889
343	S1	SCNN	0.272897
344	S1	SCNN	0.272371
345	S1	SCNN	0.272371
346	S1	SCNN	0.270686
347	S1	SCNN	0.270686
348	S1	SCNN	0.270182
349	S1	SCNN	0.26944
350	S1	SCNN	0.268909
351	S1	SCNN	0.268909
352	S1	SCNN	0.267947
353	S1	SCNN	0.267947
354	S1	SCNN	0.265874
355	S1	SCNN	0.265754
356	S1	SCNN	0.265754
357	S1	SCNN	0.265278
358	S1	SCNN	0.265232
359	S1	SCNN	0.265232
360	S1	SCNN	0.264089
361	S1	SCNN	0.264049
362	S1	SCNN	0.26307
363	S1	SCNN	0.26307
364	S1	SCNN	0.262682
365	S1	SCNN	0.262667
366	S1	SCNN	0.262326
367	S1	SCNN	0.262253
368	S1	SCNN	0.261882
369	S1	SCNN	0.261882
370	S1	SCNN	0.261328
371	S1	SCNN	0.260785
372	S1	SCNN	0.260618
373	S1	SCNN	0.258684
374	S1	SCNN	0.258376
375	S1	SCNN	0.256477
376	S1	SCNN	0.254499
377	S1	SCNN	0.254162
378	S1	SCNN	0.254065
379	S1	SCNN	0.254023
380	S1	SCNN	0.253615
381	S1	SCNN	0.253512
382	S1	SCNN	0.252943
383	S1	SCNN	0.25273
384	S1	SCNN	0.25273
385	S1	SCNN	0.251964
386	S1	SCNN	0.25166
387	S1	SCNN	0.251397
388	S1	SCNN	0.251205
389	S1	SCNN	0.251205
390	S1	SCNN	0.250091
391	S1	SCNN	0.250078
392	S1	SCNN	0.249132
393	S1	SCNN	0.248951
394	S1	SCNN	0.247925
395	S1	SCNN	0.246391
396	S1	SCNN	0.246391
397	S1	SCNN	0.246249
398	S1	SCNN	0.245311
399	S1	SCNN	0.244682
400	S1	SCNN	0.244398
401	S1	SCNN	0.244319
402	S1	SCNN	0.243832
403	S1	SCNN	0.243832
404	S1	SCNN	0.243276
405	S1	SCNN	0.243197
406	S1	SCNN	0.242135
407	S1	SCNN	0.241483
408	S1	SCNN	0.241347
409	S1	SCNN	0.241347
410	S1	SCNN	0.241201
411	S1	SCNN	0.241127
412	S1	SCNN	0.240704
413	S1	SCNN	0.24058
414	S1	SCNN	0.240238
415	S1	SCNN	0.240171
416	S1	SCNN	0.240171
417	S1	SCNN	0.240142
418	S1	SCNN	0.239652
419	S1	SCNN	0.239257
420	S1	SCNN	0.238744
421	S1	SCNN	0.238725
422	S1	SCNN	0.238209
423	S1	SCNN	0.237979
424	S1	SCNN	0.237979
425	S1	SCNN	0.23752
426	S1	SCNN	0.236931
427	S1	SCNN	0.236931
428	S1	SCNN	0.2366
429	S1	SCNN	0.2366
430	S1	SCNN	0.236083
431	S1	SCNN	0.236056
432	S1	SCNN	0.235696
433	S1	SCNN	0.235696
434	S1	SCNN	0.234805
435	S1	SCNN	0.234533
436	S1	SCNN	0.234525
437	S1	SCNN	0.23417
438	S1	SCNN	0.23411
439	S1	SCNN	0.23411
440	S1	SCNN	0.234004
441	S1	SCNN	0.233246
442	S1	SCNN	0.233197
443	S1	SCNN	0.233197
444	S1	SCNN	0.23291
445	S1	SCNN	0.232578
446	S1	SCNN	0.231835
447	S1	SCNN	0.231444
448	S1	SCNN	0.231443
449	S1	SCNN	0.231435
450	S1	SCNN	0.231435
451	S1	SCNN	0.231208
452	S1	SCNN	0.230512
453	S1	SCNN	0.230196
454	S1	SCNN	0.229414
455	S1	SCNN	0.228895
456	S1	SCNN	0.228717
457	S1	SCNN	0.228542
458	S1	SCNN	0.228389
459	S1	SCNN	0.228211
460	S1	SCNN	0.227301
461	S1	SCNN	0.227301
462	S1	SCNN	0.227207
463	S1	SCNN	0.227207
464	S1	SCNN	0.226974
465	S1	SCNN	0.226803
466	S1	SCNN	0.226638
467	S1	SCNN	0.225817
468	S1	SCNN	0.225733
469	S1	SCNN	0.225733
470	S1	SCNN	0.225417
471	S1	SCNN	0.225417
472	S1	SCNN	0.224727
473	S1	SCNN	0.224592
474	S1	SCNN	0.224393
475	S1	SCNN	0.224393
476	S1	SCNN	0.222783
477	S1	SCNN	0.222465
478	S1	SCNN	0.221507
479	S1	SCNN	0.221507
480	S1	SCNN	0.220861
481	S1	SCNN	0.220578
482	S1	SCNN	0.220578
483	S1	SCNN	0.21998
484	S1	SCNN	0.21998
485	S1	SCNN	0.219906
486	S1	SCNN	0.219414
487	S1	SCNN	0.218178
488	S1	SCNN	0.217261
489	S1	SCNN	0.217238
490	S1	SCNN	0.216993
491	S1	SCNN	0.216863
492	S1	SCNN	0.216863
493	S1	SCNN	0.215032
494	S1	SCNN	0.214786
495	S1	SCNN	0.214774
496	S1	SCNN	0.214774
497	S1	SCNN	0.214404
498	S1	SCNN	0.213939
499	S1	SCNN	0.213693
500	S1	CNN	0.617346
501	S1	CNN	0.617346
502	S1	CNN	0.602871
503	S1	CNN	0.553163
504	S1	CNN	0.546585
505	S1	CNN	0.546585
506	S1	CNN	0.533183
507	S1	CNN	0.513633
508	S1	CNN	0.507145
509	S1	CNN	0.497268
510	S1	CNN	0.483349
511	S1	CNN	0.473137
512	S1	CNN	0.468721
513	S1	CNN	0.468721
514	S1	CNN	0.465435
515	S1	CNN	0.460899
516	S1	CNN	0.454842
517	S1	CNN	0.450816
518	S1	CNN	0.448463
519	S1	CNN	0.439982
520	S1	CNN	0.436907
521	S1	CNN	0.42353
522	S1	CNN	0.420226
523	S1	CNN	0.419886
524	S1	CNN	0.414514
525	S1	CNN	0.414514
526	S1	CNN	0.412982
527	S1	CNN	0.412982
528	S1	CNN	0.412318
529	S1	CNN	0.409713
530	S1	CNN	0.408169
531	S1	CNN	0.406597
532	S1	CNN	0.406597
533	S1	CNN	0.405042
534	S1	CNN	0.405042
535	S1	CNN	0.404278
536	S1	CNN	0.404278
537	S1	CNN	0.403858
538	S1	CNN	0.403616
539	S1	CNN	0.397339
540	S1	CNN	0.395188
541	S1	CNN	0.395188
542	S1	CNN	0.391325
543	S1	CNN	0.390611
544	S1	CNN	0.389314
545	S1	CNN	0.388234
546	S1	CNN	0.387697
547	S1	CNN	0.387604
548	S1	CNN	0.387604
549	S1	CNN	0.385233
550	S1	CNN	0.385233
551	S1	CNN	0.383656
552	S1	CNN	0.383656
553	S1	CNN	0.379328
554	S1	CNN	0.379328
555	S1	CNN	0.376001
556	S1	CNN	0.376001
557	S1	CNN	0.375521
558	S1	CNN	0.373492
559	S1	CNN	0.373039
560	S1	CNN	0.372631
561	S1	CNN	0.372203
562	S1	CNN	0.372203
563	S1	CNN	0.368378
564	S1	CNN	0.368061
565	S1	CNN	0.367163
566	S1	CNN	0.366581
567	S1	CNN	0.365277
568	S1	CNN	0.364475
569	S1	CNN	0.363998
570	S1	CNN	0.362604
571	S1	CNN	0.36154
572	S1	CNN	0.360285
573	S1	CNN	0.360285
574	S1	CNN	0.360019
575	S1	CNN	0.360019
576	S1	CNN	0.358868
577	S1	CNN	0.356481
578	S1	CNN	0.355294
579	S1	CNN	0.355294
580	S1	CNN	0.354555
581	S1	CNN	0.353871
582	S1	CNN	0.35354
583	S1	CNN	0.351364
584	S1	CNN	0.351364
585	S1	CNN	0.350883
586	S1	CNN	0.350883
587	S1	CNN	0.35081
588	S1	CNN	0.350043
589	S1	CNN	0.347832
590	S1	CNN	0.347212
591	S1	CNN	0.346196
592	S1	CNN	0.345546
593	S1	CNN	0.344579
594	S1	CNN	0.342387
595	S1	CNN	0.341004
596	S1	CNN	0.340921
597	S1	CNN	0.339407
598	S1	CNN	0.338803
599	S1	CNN	0.337869
600	S1	CNN	0.33783
601	S1	CNN	0.33734
602	S1	CNN	0.334145
603	S1	CNN	0.33413
604	S1	CNN	0.333897
605	S1	CNN	0.333897
606	S1	CNN	0.330203
607	S1	CNN	0.327603
608	S1	CNN	0.327055
609	S1	CNN	0.326639
610	S1	CNN	0.326639
611	S1	CNN	0.326157
612	S1	CNN	0.325025
613	S1	CNN	0.325025
614	S1	CNN	0.324506
615	S1	CNN	0.324233
616	S1	CNN	0.324137
617	S1	CNN	0.323744
618	S1	CNN	0.321443
619	S1	CNN	0.320142
620	S1	CNN	0.320142
621	S1	CNN	0.320062
622	S1	CNN	0.319969
623	S1	CNN	0.317756
624	S1	CNN	0.316757
625	S1	CNN	0.316577
626	S1	CNN	0.312404
627	S1	CNN	0.310951
628	S1	CNN	0.309482
629	S1	CNN	0.30881
630	S1	CNN	0.306834
631	S1	CNN	0.306755
632	S1	CNN	0.306755
633	S1	CNN	0.305772
634	S1	CNN	0.305772
635	S1	CNN	0.303133
636	S1	CNN	0.302668
637	S1	CNN	0.30207
638	S1	CNN	0.30207
639	S1	CNN	0.3009
640	S1	CNN	0.300505
641	S1	CNN	0.299049
642	S1	CNN	0.298839
643	S1	CNN	0.298839
644	S1	CNN	0.2987
645	S1	CNN	0.298332
646	S1	CNN	0.297471
647	S1	CNN	0.297035
648	S1	CNN	0.297035
649	S1	CNN	0.296986
650	S1	CNN	0.296316
651	S1	CNN	0.296316
652	S1	CNN	0.294335
653	S1	CNN	0.294335
654	S1	CNN	0.291265
655	S1	CNN	0.290114
656	S1	CNN	0.290114
657	S1	CNN	0.289309
658	S1	CNN	0.289308
659	S1	CNN	0.288416
660	S1	CNN	0.288416
661	S1	CNN	0.288321
662	S1	CNN	0.28684
663	S1	CNN	0.28684
664	S1	CNN	0.286541
665	S1	CNN	0.285208
666	S1	CNN	0.285208
667	S1	CNN	0.284792
668	S1	CNN	0.28473
669	S1	CNN	0.28473
670	S1	CNN	0.284568
671	S1	CNN	0.283721
672	S1	CNN	0.283012
673	S1	CNN	0.282176
674	S1	CNN	0.280505
675	S1	CNN	0.279565
676	S1	CNN	0.279277
677	S1	CNN	0.278842
678	S1	CNN	0.277943
679	S1	CNN	0.277839
680	S1	CNN	0.276118
681	S1	CNN	0.276118
682	S1	CNN	0.275743
683	S1	CNN	0.274868
684	S1	CNN	0.274868
685	S1	CNN	0.274678
686	S1	CNN	0.274678
687	S1	CNN	0.274597
688	S1	CNN	0.274237
689	S1	CNN	0.274052
690	S1	CNN	0.273447
691	S1	CNN	0.273138
692	S1	CNN	0.272943
693	S1	CNN	0.27282
694	S1	CNN	0.272371
695	S1	CNN	0.271896
696	S1	CNN	0.271896
697	S1	CNN	0.270986
698	S1	CNN	0.27095
699	S1	CNN	0.270185
700	S1	CNN	0.268966
701	S1	CNN	0.268743
702	S1	CNN	0.268743
703	S1	CNN	0.267975
704	S1	CNN	0.267975
705	S1	CNN	0.267928
706	S1	CNN	0.267884
707	S1	CNN	0.267476
708	S1	CNN	0.26588
709	S1	CNN	0.265705
710	S1	CNN	0.265331
711	S1	CNN	0.262035
712	S1	CNN	0.262035
713	S1	CNN	0.260828
714	S1	CNN	0.260828
715	S1	CNN	0.259285
716	S1	CNN	0.258986
717	S1	CNN	0.258006
718	S1	CNN	0.257482
719	S1	CNN	0.25697
720	S1	CNN	0.25615
721	S1	CNN	0.25615
722	S1	CNN	0.254734
723	S1	CNN	0.254582
724	S1	CNN	0.254409
725	S1	CNN	0.254246
726	S1	CNN	0.254246
727	S1	CNN	0.253297
728	S1	CNN	0.252514
729	S1	CNN	0.251963
730	S1	CNN	0.251838
731	S1	CNN	0.251015
732	S1	CNN	0.250854
733	S1	CNN	0.250854
734	S1	CNN	0.249182
735	S1	CNN	0.249141
736	S1	CNN	0.248934
737	S1	CNN	0.246732
738	S1	CNN	0.246732
739	S1	CNN	0.2467
740	S1	CNN	0.245942
741	S1	CNN	0.245921
742	S1	CNN	0.245512
743	S1	CNN	0.244793
744	S1	CNN	0.244793
745	S1	CNN	0.244556
746	S1	CNN	0.243449
747	S1	CNN	0.243126
748	S1	CNN	0.242879
749	S1	CNN	0.242879
750	S1	CNN	0.242641
751	S1	CNN	0.242152
752	S1	CNN	0.241063
753	S1	CNN	0.240462
754	S1	CNN	0.240462
755	S1	CNN	0.239873
756	S1	CNN	0.239317
757	S1	CNN	0.239317
758	S1	CNN	0.238856
759	S1	CNN	0.238856
760	S1	CNN	0.238133
761	S1	CNN	0.238133
762	S1	CNN	0.237991
763	S1	CNN	0.237899
764	S1	CNN	0.237899
765	S1	CNN	0.23773
766	S1	CNN	0.237042
767	S1	CNN	0.236863
768	S1	CNN	0.236455
769	S1	CNN	0.236326
770	S1	CNN	0.234208
771	S1	CNN	0.232942
772	S1	CNN	0.232788
773	S1	CNN	0.232788
774	S1	CNN	0.232724
775	S1	CNN	0.232435
776	S1	CNN	0.231697
777	S1	CNN	0.231676
778	S1	CNN	0.231437
779	S1	CNN	0.230519
780	S1	CNN	0.230519
781	S1	CNN	0.230227
782	S1	CNN	0.229959
783	S1	CNN	0.229959
784	S1	CNN	0.229662
785	S1	CNN	0.229662
786	S1	CNN	0.229395
787	S1	CNN	0.229395
788	S1	CNN	0.229191
789	S1	CNN	0.228878
790	S1	CNN	0.22868
791	S1	CNN	0.228217
792	S1	CNN	0.228143
793	S1	CNN	0.227398
794	S1	CNN	0.227121
795	S1	CNN	0.227121
796	S1	CNN	0.226888
797	S1	CNN	0.226495
798	S1	CNN	0.22608
799	S1	CNN	0.22608
800	S1	CNN	0.225877
801	S1	CNN	0.225866
802	S1	CNN	0.225589
803	S1	CNN	0.224924
804	S1	CNN	0.224371
805	S1	CNN	0.224371
806	S1	CNN	0.223934
807	S1	CNN	0.223572
808	S1	CNN	0.223491
809	S1	CNN	0.223137
810	S1	CNN	0.223137
811	S1	CNN	0.222112
812	S1	CNN	0.221585
813	S1	CNN	0.221149
814	S1	CNN	0.221149
815	S1	CNN	0.220943
816	S1	CNN	0.220198
817	S1	CNN	0.220198
818	S1	CNN	0.219167
819	S1	CNN	0.21904
820	S1	CNN	0.217766
821	S1	CNN	0.217766
822	S1	CNN	0.217505
823	S1	CNN	0.217239
824	S1	CNN	0.216535
825	S1	CNN	0.216274
826	S1	CNN	0.216054
827	S1	CNN	0.216054
828	S1	CNN	0.21588
829	S1	CNN	0.21588
830	S1	CNN	0.215606
831	S1	CNN	0.215508
832	S1	CNN	0.215508
833	S1	CNN	0.21549
834	S1	CNN	0.214265
835	S1	CNN	0.214037
836	S1	CNN	0.213886
837	S1	CNN	0.213495
838	S1	CNN	0.21257
839	S1	CNN	0.212342
840	S1	CNN	0.212222
841	S1	CNN	0.211934
842	S1	CNN	0.211875
843	S1	CNN	0.211533
844	S1	CNN	0.211533
845	S1	CNN	0.210519
846	S1	CNN	0.210519
847	S1	CNN	0.210342
848	S1	CNN	0.210152
849	S1	CNN	0.210051
850	S1	CNN	0.209586
851	S1	CNN	0.208973
852	S1	CNN	0.208728
853	S1	CNN	0.20789
854	S1	CNN	0.207614
855	S1	CNN	0.20629
856	S1	CNN	0.206223
857	S1	CNN	0.206121
858	S1	CNN	0.205501
859	S1	CNN	0.205496
860	S1	CNN	0.205353
861	S1	CNN	0.205353
862	S1	CNN	0.205294
863	S1	CNN	0.202985
864	S1	CNN	0.202804
865	S1	CNN	0.202804
866	S1	CNN	0.20228
867	S1	CNN	0.201959
868	S1	CNN	0.201773
869	S1	CNN	0.201588
870	S1	CNN	0.20153
871	S1	CNN	0.201361
872	S1	CNN	0.201272
873	S1	CNN	0.201272
874	S1	CNN	0.201165
875	S1	CNN	0.200327
876	S1	CNN	0.200258
877	S1	CNN	0.200258
878	S1	CNN	0.199848
879	S1	CNN	0.199822
880	S1	CNN	0.199822
881	S1	CNN	0.198872
882	S1	CNN	0.198746
883	S1	CNN	0.198044
884	S1	CNN	0.198044
885	S1	CNN	0.197745
886	S1	CNN	0.197745
887	S1	CNN	0.197447
888	S1	CNN	0.196999
889	S1	CNN	0.196999
890	S1	CNN	0.19662
891	S1	CNN	0.196581
892	S1	CNN	0.196514
893	S1	CNN	0.196217
894	S1	CNN	0.195398
895	S1	CNN	0.194644
896	S1	CNN	0.194578
897	S1	CNN	0.194508
898	S1	CNN	0.193889
899	S1	CNN	0.193425
900	S1	CNN	0.193056
901	S1	CNN	0.193056
902	S1	CNN	0.192985
903	S1	CNN	0.19283
904	S1	CNN	0.192791
905	S1	CNN	0.192717
906	S1	CNN	0.192346
907	S1	CNN	0.191786
908	S1	CNN	0.19113
909	S1	CNN	0.189643
910	S1	CNN	0.189563
911	S1	CNN	0.188925
912	S1	CNN	0.18875
913	S1	CNN	0.188094
914	S1	CNN	0.187315
915	S1	CNN	0.187217
916	S1	CNN	0.186991
917	S1	CNN	0.186991
918	S1	CNN	0.186712
919	S1	CNN	0.185864
920	S1	CNN	0.185864
921	S1	CNN	0.185409
922	S1	CNN	0.185409
923	S1	CNN	0.184925
924	S1	CNN	0.184755
925	S1	CNN	0.184689
926	S1	CNN	0.184522
927	S1	CNN	0.183877
928	S1	CNN	0.183877
929	S1	CNN	0.183531
930	S1	CNN	0.182219
931	S1	CNN	0.182078
932	S1	CNN	0.181983
933	S1	CNN	0.181695
934	S1	CNN	0.18154
935	S1	CNN	0.181493
936	S1	CNN	0.181218
937	S1	CNN	0.180856
938	S1	CNN	0.180737
939	S1	CNN	0.18064
940	S1	CNN	0.180116
941	S1	CNN	0.180004
942	S1	CNN	0.180003
943	S1	CNN	0.179672
944	S1	CNN	0.179672
945	S1	CNN	0.179412
946	S1	CNN	0.179412
947	S1	CNN	0.179375
948	S1	CNN	0.179102
949	S1	CNN	0.179102
950	S1	CNN	0.178978
951	S1	CNN	0.178688
952	S1	CNN	0.177663
953	S1	CNN	0.177223
954	S1	CNN	0.177223
955	S1	CNN	0.177086
956	S1	CNN	0.176987
957	S1	CNN	0.17573
958	S1	CNN	0.175654
959	S1	CNN	0.175654
960	S1	CNN	0.17556
961	S1	CNN	0.175432
962	S1	CNN	0.175379
963	S1	CNN	0.17491
964	S1	CNN	0.17491
965	S1	CNN	0.174263
966	S1	CNN	0.174263
967	S1	CNN	0.173955
968	S1	CNN	0.173927
969	S1	CNN	0.173387
970	S1	CNN	0.173025
971	S1	CNN	0.172919
972	S1	CNN	0.172919
973	S1	CNN	0.172794
974	S1	CNN	0.172621
975	S1	CNN	0.17215
976	S1	CNN	0.171661
977	S1	CNN	0.171473
978	S1	CNN	0.171133
979	S1	CNN	0.170607
980	S1	CNN	0.170479
981	S1	CNN	0.170479
982	S1	CNN	0.170169
983	S1	CNN	0.17006
984	S1	CNN	0.169885
985	S1	CNN	0.169865
986	S1	CNN	0.169819
987	S1	CNN	0.169222
988	S1	CNN	0.169102
989	S1	CNN	0.169088
990	S1	CNN	0.168862
991	S1	CNN	0.168862
992	S1	CNN	0.168367
993	S1	CNN	0.168367
994	S1	CNN	0.166947
995	S1	CNN	0.166573
996	S1	CNN	0.165368
997	S1	CNN	0.165283
998	S1	CNN	0.164962
999	S1	CNN	0.164447
1000	S1	GNet	0.628849
1001	S1	GNet	0.627372
1002	S1	GNet	0.57395
1003	S1	GNet	0.562155
1004	S1	GNet	0.561192
1005	S1	GNet	0.520021
1006	S1	GNet	0.505033
1007	S1	GNet	0.499845
1008	S1	GNet	0.498372
1009	S1	GNet	0.495687
1010	S1	GNet	0.475586
1011	S1	GNet	0.473702
1012	S1	GNet	0.473367
1013	S1	GNet	0.467023
1014	S1	GNet	0.465022
1015	S1	GNet	0.459591
1016	S1	GNet	0.459013
1017	S1	GNet	0.457959
1018	S1	GNet	0.455881
1019	S1	GNet	0.455874
1020	S1	GNet	0.455233
1021	S1	GNet	0.454928
1022	S1	GNet	0.453969
1023	S1	GNet	0.450625
1024	S1	GNet	0.450352
1025	S1	GNet	0.448706
1026	S1	GNet	0.446195
1027	S1	GNet	0.444713
1028	S1	GNet	0.443912
1029	S1	GNet	0.441535
1030	S1	GNet	0.435052
1031	S1	GNet	0.434057
1032	S1	GNet	0.433345
1033	S1	GNet	0.431706
1034	S1	GNet	0.42946
1035	S1	GNet	0.428344
1036	S1	GNet	0.427734
1037	S1	GNet	0.427563
1038	S1	GNet	0.426587
1039	S1	GNet	0.426373
1040	S1	GNet	0.424936
1041	S1	GNet	0.424711
1042	S1	GNet	0.424026
1043	S1	GNet	0.423481
1044	S1	GNet	0.421079
1045	S1	GNet	0.417661
1046	S1	GNet	0.417455
1047	S1	GNet	0.417202
1048	S1	GNet	0.415953
1049	S1	GNet	0.415747
1050	S1	GNet	0.414302
1051	S1	GNet	0.412776
1052	S1	GNet	0.410091
1053	S1	GNet	0.40892
1054	S1	GNet	0.408219
1055	S1	GNet	0.408168
1056	S1	GNet	0.407693
1057	S1	GNet	0.405686
1058	S1	GNet	0.404415
1059	S1	GNet	0.404413
1060	S1	GNet	0.401819
1061	S1	GNet	0.400859
1062	S1	GNet	0.397062
1063	S1	GNet	0.396249
1064	S1	GNet	0.394234
1065	S1	GNet	0.393382
1066	S1	GNet	0.390916
1067	S1	GNet	0.389741
1068	S1	GNet	0.38952
1069	S1	GNet	0.387156
1070	S1	GNet	0.383927
1071	S1	GNet	0.381178
1072	S1	GNet	0.381024
1073	S1	GNet	0.380975
1074	S1	GNet	0.380702
1075	S1	GNet	0.379344
1076	S1	GNet	0.37873
1077	S1	GNet	0.378637
1078	S1	GNet	0.375643
1079	S1	GNet	0.375431
1080	S1	GNet	0.375374
1081	S1	GNet	0.373251
1082	S1	GNet	0.370246
1083	S1	GNet	0.370158
1084	S1	GNet	0.369853
1085	S1	GNet	0.367794
1086	S1	GNet	0.366791
1087	S1	GNet	0.365302
1088	S1	GNet	0.365003
1089	S1	GNet	0.364894
1090	S1	GNet	0.363425
1091	S1	GNet	0.36328
1092	S1	GNet	0.362987
1093	S1	GNet	0.362611
1094	S1	GNet	0.362369
1095	S1	GNet	0.360928
1096	S1	GNet	0.360572
1097	S1	GNet	0.360545
1098	S1	GNet	0.359312
1099	S1	GNet	0.359069
1100	S1	GNet	0.358617
1101	S1	GNet	0.35816
1102	S1	GNet	0.35733
1103	S1	GNet	0.357282
1104	S1	GNet	0.35652
1105	S1	GNet	0.355301
1106	S1	GNet	0.355152
1107	S1	GNet	0.354161
1108	S1	GNet	0.353818
1109	S1	GNet	0.353197
1110	S1	GNet	0.351505
1111	S1	GNet	0.351169
1112	S1	GNet	0.348719
1113	S1	GNet	0.347126
1114	S1	GNet	0.346479
1115	S1	GNet	0.345738
1116	S1	GNet	0.34443
1117	S1	GNet	0.343316
1118	S1	GNet	0.343193
1119	S1	GNet	0.342702
1120	S1	GNet	0.34037
1121	S1	GNet	0.339198
1122	S1	GNet	0.338018
1123	S1	GNet	0.337907
1124	S1	GNet	0.337541
1125	S1	GNet	0.337456
1126	S1	GNet	0.336932
1127	S1	GNet	0.335858
1128	S1	GNet	0.335218
1129	S1	GNet	0.335094
1130	S1	GNet	0.334582
1131	S1	GNet	0.333613
1132	S1	GNet	0.333328
1133	S1	GNet	0.332672
1134	S1	GNet	0.331903
1135	S1	GNet	0.331115
1136	S1	GNet	0.331111
1137	S1	GNet	0.330237
1138	S1	GNet	0.328505
1139	S1	GNet	0.328292
1140	S1	GNet	0.32725
1141	S1	GNet	0.326515
1142	S1	GNet	0.326245
1143	S1	GNet	0.325532
1144	S1	GNet	0.325064
1145	S1	GNet	0.324626
1146	S1	GNet	0.322735
1147	S1	GNet	0.321112
1148	S1	GNet	0.32076
1149	S1	GNet	0.319457
1150	S1	GNet	0.319422
1151	S1	GNet	0.31852
1152	S1	GNet	0.318145
1153	S1	GNet	0.317979
1154	S1	GNet	0.317662
1155	S1	GNet	0.317376
1156	S1	GNet	0.317325
1157	S1	GNet	0.317044
1158	S1	GNet	0.317038
1159	S1	GNet	0.317038
1160	S1	GNet	0.316674
1161	S1	GNet	0.31633
1162	S1	GNet	0.315009
1163	S1	GNet	0.312307
1164	S1	GNet	0.31229
1165	S1	GNet	0.312108
1166	S1	GNet	0.310551
1167	S1	GNet	0.310315
1168	S1	GNet	0.309988
1169	S1	GNet	0.309972
1170	S1	GNet	0.309552
1171	S1	GNet	0.307999
1172	S1	GNet	0.307467
1173	S1	GNet	0.30738
1174	S1	GNet	0.30645
1175	S1	GNet	0.306372
1176	S1	GNet	0.305282
1177	S1	GNet	0.305249
1178	S1	GNet	0.304851
1179	S1	GNet	0.304338
1180	S1	GNet	0.303959
1181	S1	GNet	0.302922
1182	S1	GNet	0.301926
1183	S1	GNet	0.301325
1184	S1	GNet	0.300969
1185	S1	GNet	0.3007
1186	S1	GNet	0.299329
1187	S1	GNet	0.298581
1188	S1	GNet	0.298561
1189	S1	GNet	0.298395
1190	S1	GNet	0.296901
1191	S1	GNet	0.29654
1192	S1	GNet	0.295372
1193	S1	GNet	0.294856
1194	S1	GNet	0.294566
1195	S1	GNet	0.294449
1196	S1	GNet	0.293505
1197	S1	GNet	0.29318
1198	S1	GNet	0.293037
1199	S1	GNet	0.292506
1200	S1	GNet	0.29212
1201	S1	GNet	0.292007
1202	S1	GNet	0.291986
1203	S1	GNet	0.290982
1204	S1	GNet	0.290663
1205	S1	GNet	0.290488
1206	S1	GNet	0.290394
1207	S1	GNet	0.289844
1208	S1	GNet	0.289038
1209	S1	GNet	0.288619
1210	S1	GNet	0.288558
1211	S1	GNet	0.28797
1212	S1	GNet	0.287895
1213	S1	GNet	0.287194
1214	S1	GNet	0.28698
1215	S1	GNet	0.286869
1216	S1	GNet	0.285683
1217	S1	GNet	0.284968
1218	S1	GNet	0.283799
1219	S1	GNet	0.283457
1220	S1	GNet	0.283205
1221	S1	GNet	0.282237
1222	S1	GNet	0.282097
1223	S1	GNet	0.281833
1224	S1	GNet	0.281229
1225	S1	GNet	0.281008
1226	S1	GNet	0.280421
1227	S1	GNet	0.279736
1228	S1	GNet	0.278969
1229	S1	GNet	0.278862
1230	S1	GNet	0.278842
1231	S1	GNet	0.278277
1232	S1	GNet	0.277642
1233	S1	GNet	0.277425
1234	S1	GNet	0.277306
1235	S1	GNet	0.276862
1236	S1	GNet	0.276643
1237	S1	GNet	0.276349
1238	S1	GNet	0.275771
1239	S1	GNet	0.274198
1240	S1	GNet	0.274195
1241	S1	GNet	0.274185
1242	S1	GNet	0.273797
1243	S1	GNet	0.273358
1244	S1	GNet	0.273356
1245	S1	GNet	0.272592
1246	S1	GNet	0.272365
1247	S1	GNet	0.271257
1248	S1	GNet	0.270433
1249	S1	GNet	0.270061
1250	S1	GNet	0.269867
1251	S1	GNet	0.269164
1252	S1	GNet	0.268738
1253	S1	GNet	0.267463
1254	S1	GNet	0.26672
1255	S1	GNet	0.266621
1256	S1	GNet	0.26578
1257	S1	GNet	0.265739
1258	S1	GNet	0.265685
1259	S1	GNet	0.26494
1260	S1	GNet	0.264608
1261	S1	GNet	0.263689
1262	S1	GNet	0.263472
1263	S1	GNet	0.263243
1264	S1	GNet	0.263135
1265	S1	GNet	0.262955
1266	S1	GNet	0.262864
1267	S1	GNet	0.262824
1268	S1	GNet	0.262422
1269	S1	GNet	0.262271
1270	S1	GNet	0.261794
1271	S1	GNet	0.261728
1272	S1	GNet	0.261407
1273	S1	GNet	0.261182
1274	S1	GNet	0.260845
1275	S1	GNet	0.259778
1276	S1	GNet	0.2597
1277	S1	GNet	0.259551
1278	S1	GNet	0.259238
1279	S1	GNet	0.259224
1280	S1	GNet	0.258161
1281	S1	GNet	0.258107
1282	S1	GNet	0.257549
1283	S1	GNet	0.257372
1284	S1	GNet	0.257093
1285	S1	GNet	0.256722
1286	S1	GNet	0.256679
1287	S1	GNet	0.256258
1288	S1	GNet	0.256058
1289	S1	GNet	0.255817
1290	S1	GNet	0.255398
1291	S1	GNet	0.255242
1292	S1	GNet	0.254469
1293	S1	GNet	0.254345
1294	S1	GNet	0.252766
1295	S1	GNet	0.252467
1296	S1	GNet	0.251678
1297	S1	GNet	0.251632
1298	S1	GNet	0.251199
1299	S1	GNet	0.250791
1300	S1	GNet	0.250467
1301	S1	GNet	0.250445
1302	S1	GNet	0.250412
1303	S1	GNet	0.250073
1304	S1	GNet	0.249701
1305	S1	GNet	0.249124
1306	S1	GNet	0.247311
1307	S1	GNet	0.247021
1308	S1	GNet	0.246354
1309	S1	GNet	0.246193
1310	S1	GNet	0.245665
1311	S1	GNet	0.24551
1312	S1	GNet	0.245189
1313	S1	GNet	0.244911
1314	S1	GNet	0.244822
1315	S1	GNet	0.244558
1316	S1	GNet	0.244547
1317	S1	GNet	0.24415
1318	S1	GNet	0.244035
1319	S1	GNet	0.242439
1320	S1	GNet	0.242407
1321	S1	GNet	0.242386
1322	S1	GNet	0.241813
1323	S1	GNet	0.241308
1324	S1	GNet	0.241201
1325	S1	GNet	0.241161
1326	S1	GNet	0.240913
1327	S1	GNet	0.240771
1328	S1	GNet	0.240722
1329	S1	GNet	0.24037
1330	S1	GNet	0.240262
1331	S1	GNet	0.239823
1332	S1	GNet	0.239474
1333	S1	GNet	0.239379
1334	S1	GNet	0.239123
1335	S1	GNet	0.238485
1336	S1	GNet	0.238396
1337	S1	GNet	0.238345
1338	S1	GNet	0.23793
1339	S1	GNet	0.23771
1340	S1	GNet	0.237672
1341	S1	GNet	0.237616
1342	S1	GNet	0.237104
1343	S1	GNet	0.236598
1344	S1	GNet	0.236504
1345	S1	GNet	0.236217
1346	S1	GNet	0.235002
1347	S1	GNet	0.234755
1348	S1	GNet	0.234181
1349	S1	GNet	0.23352
1350	S1	GNet	0.233175
1351	S1	GNet	0.233137
1352	S1	GNet	0.232669
1353	S1	GNet	0.232657
1354	S1	GNet	0.232247
1355	S1	GNet	0.231963
1356	S1	GNet	0.231777
1357	S1	GNet	0.231504
1358	S1	GNet	0.231241
1359	S1	GNet	0.231152
1360	S1	GNet	0.231113
1361	S1	GNet	0.230961
1362	S1	GNet	0.230712
1363	S1	GNet	0.230618
1364	S1	GNet	0.230584
1365	S1	GNet	0.230345
1366	S1	GNet	0.230237
1367	S1	GNet	0.230231
1368	S1	GNet	0.230221
1369	S1	GNet	0.229694
1370	S1	GNet	0.229689
1371	S1	GNet	0.228861
1372	S1	GNet	0.228364
1373	S1	GNet	0.228362
1374	S1	GNet	0.228334
1375	S1	GNet	0.228297
1376	S1	GNet	0.228284
1377	S1	GNet	0.228273
1378	S1	GNet	0.228249
1379	S1	GNet	0.228226
1380	S1	GNet	0.227616
1381	S1	GNet	0.227415
1382	S1	GNet	0.227126
1383	S1	GNet	0.227117
1384	S1	GNet	0.226926
1385	S1	GNet	0.226541
1386	S1	GNet	0.226469
1387	S1	GNet	0.22598
1388	S1	GNet	0.225631
1389	S1	GNet	0.225553
1390	S1	GNet	0.225508
1391	S1	GNet	0.224998
1392	S1	GNet	0.224419
1393	S1	GNet	0.224198
1394	S1	GNet	0.224002
1395	S1	GNet	0.223789
1396	S1	GNet	0.223634
1397	S1	GNet	0.223212
1398	S1	GNet	0.222528
1399	S1	GNet	0.221997
1400	S1	GNet	0.221724
1401	S1	GNet	0.221531
1402	S1	GNet	0.221285
1403	S1	GNet	0.220998
1404	S1	GNet	0.219875
1405	S1	GNet	0.21983
1406	S1	GNet	0.219805
1407	S1	GNet	0.219645
1408	S1	GNet	0.21945
1409	S1	GNet	0.219282
1410	S1	GNet	0.218702
1411	S1	GNet	0.218571
1412	S1	GNet	0.21856
1413	S1	GNet	0.218474
1414	S1	GNet	0.218263
1415	S1	GNet	0.217899
1416	S1	GNet	0.217856
1417	S1	GNet	0.217594
1418	S1	GNet	0.217314
1419	S1	GNet	0.21714
1420	S1	GNet	0.216876
1421	S1	GNet	0.21658
1422	S1	GNet	0.216541
1423	S1	GNet	0.216441
1424	S1	GNet	0.216439
1425	S1	GNet	0.216335
1426	S1	GNet	0.216277
1427	S1	GNet	0.216021
1428	S1	GNet	0.215838
1429	S1	GNet	0.215708
1430	S1	GNet	0.215263
1431	S1	GNet	0.215256
1432	S1	GNet	0.215163
1433	S1	GNet	0.215112
1434	S1	GNet	0.214788
1435	S1	GNet	0.214322
1436	S1	GNet	0.213611
1437	S1	GNet	0.213417
1438	S1	GNet	0.213338
1439	S1	GNet	0.212459
1440	S1	GNet	0.211976
1441	S1	GNet	0.21177
1442	S1	GNet	0.211719
1443	S1	GNet	0.211699
1444	S1	GNet	0.211658
1445	S1	GNet	0.211519
1446	S1	GNet	0.211486
1447	S1	GNet	0.21143
1448	S1	GNet	0.210848
1449	S1	GNet	0.210455
1450	S1	GNet	0.209963
1451	S1	GNet	0.209708
1452	S1	GNet	0.209621
1453	S1	GNet	0.209449
1454	S1	GNet	0.208874
1455	S1	GNet	0.208563
1456	S1	GNet	0.208407
1457	S1	GNet	0.208286
1458	S1	GNet	0.208262
1459	S1	GNet	0.207384
1460	S1	GNet	0.206904
1461	S1	GNet	0.206594
1462	S1	GNet	0.206493
1463	S1	GNet	0.206358
1464	S1	GNet	0.206203
1465	S1	GNet	0.205417
1466	S1	GNet	0.204836
1467	S1	GNet	0.204658
1468	S1	GNet	0.204569
1469	S1	GNet	0.204221
1470	S1	GNet	0.204057
1471	S1	GNet	0.20344
1472	S1	GNet	0.203185
1473	S1	GNet	0.203086
1474	S1	GNet	0.202928
1475	S1	GNet	0.202875
1476	S1	GNet	0.202407
1477	S1	GNet	0.202163
1478	S1	GNet	0.202071
1479	S1	GNet	0.201798
1480	S1	GNet	0.201757
1481	S1	GNet	0.20135
1482	S1	GNet	0.201295
1483	S1	GNet	0.201265
1484	S1	GNet	0.201158
1485	S1	GNet	0.200802
1486	S1	GNet	0.200769
1487	S1	GNet	0.200576
1488	S1	GNet	0.200368
1489	S1	GNet	0.200196
1490	S1	GNet	0.200041
1491	S1	GNet	0.199888
1492	S1	GNet	0.199799
1493	S1	GNet	0.199481
1494	S1	GNet	0.199033
1495	S1	GNet	0.198647
1496	S1	GNet	0.198222
1497	S1	GNet	0.197882
1498	S1	GNet	0.197718
1499	S1	GNet	0.197432
1500	S2	SCNN	0.822978
1501	S2	SCNN	0.74659
1502	S2	SCNN	0.743342
1503	S2	SCNN	0.725781
1504	S2	SCNN	0.713713
1505	S2	SCNN	0.711005
1506	S2	SCNN	0.710579
1507	S2	SCNN	0.704877
1508	S2	SCNN	0.704436
1509	S2	SCNN	0.697213
1510	S2	SCNN	0.690697
1511	S2	SCNN	0.685351
1512	S2	SCNN	0.680889
1513	S2	SCNN	0.680246
1514	S2	SCNN	0.678454
1515	S2	SCNN	0.674135
1516	S2	SCNN	0.669904
1517	S2	SCNN	0.668876
1518	S2	SCNN	0.667489
1519	S2	SCNN	0.661583
1520	S2	SCNN	0.660242
1521	S2	SCNN	0.660242
1522	S2	SCNN	0.660169
1523	S2	SCNN	0.658102
1524	S2	SCNN	0.649163
1525	S2	SCNN	0.647462
1526	S2	SCNN	0.644373
1527	S2	SCNN	0.634032
1528	S2	SCNN	0.630242
1529	S2	SCNN	0.62769
1530	S2	SCNN	0.621799
1531	S2	SCNN	0.618408
1532	S2	SCNN	0.618408
1533	S2	SCNN	0.61542
1534	S2	SCNN	0.61542
1535	S2	SCNN	0.614402
1536	S2	SCNN	0.613057
1537	S2	SCNN	0.61242
1538	S2	SCNN	0.612415
1539	S2	SCNN	0.610171
1540	S2	SCNN	0.605745
1541	S2	SCNN	0.5965
1542	S2	SCNN	0.594587
1543	S2	SCNN	0.590406
1544	S2	SCNN	0.577932
1545	S2	SCNN	0.576619
1546	S2	SCNN	0.572703
1547	S2	SCNN	0.572413
1548	S2	SCNN	0.571595
1549	S2	SCNN	0.567208
1550	S2	SCNN	0.566957
1551	S2	SCNN	0.566245
1552	S2	SCNN	0.563735
1553	S2	SCNN	0.561439
1554	S2	SCNN	0.5603
1555	S2	SCNN	0.559458
1556	S2	SCNN	0.556442
1557	S2	SCNN	0.554249
1558	S2	SCNN	0.55388
1559	S2	SCNN	0.550909
1560	S2	SCNN	0.549644
1561	S2	SCNN	0.549381
1562	S2	SCNN	0.548598
1563	S2	SCNN	0.546641
1564	S2	SCNN	0.546641
1565	S2	SCNN	0.544506
1566	S2	SCNN	0.544325
1567	S2	SCNN	0.54157
1568	S2	SCNN	0.540059
1569	S2	SCNN	0.538966
1570	S2	SCNN	0.538966
1571	S2	SCNN	0.538629
1572	S2	SCNN	0.535492
1573	S2	SCNN	0.535134
1574	S2	SCNN	0.532792
1575	S2	SCNN	0.532792
1576	S2	SCNN	0.532059
1577	S2	SCNN	0.531035
1578	S2	SCNN	0.528301
1579	S2	SCNN	0.521842
1580	S2	SCNN	0.520207
1581	S2	SCNN	0.519979
1582	S2	SCNN	0.519348
1583	S2	SCNN	0.518193
1584	S2	SCNN	0.518193
1585	S2	SCNN	0.51679
1586	S2	SCNN	0.516198
1587	S2	SCNN	0.516198
1588	S2	SCNN	0.514128
1589	S2	SCNN	0.514128
1590	S2	SCNN	0.513521
1591	S2	SCNN	0.512256
1592	S2	SCNN	0.511656
1593	S2	SCNN	0.510447
1594	S2	SCNN	0.510447
1595	S2	SCNN	0.507908
1596	S2	SCNN	0.507555
1597	S2	SCNN	0.507468
1598	S2	SCNN	0.507163
1599	S2	SCNN	0.507163
1600	S2	SCNN	0.505458
1601	S2	SCNN	0.505096
1602	S2	SCNN	0.504524
1603	S2	SCNN	0.502985
1604	S2	SCNN	0.502985
1605	S2	SCNN	0.502736
1606	S2	SCNN	0.502304
1607	S2	SCNN	0.502304
1608	S2	SCNN	0.501842
1609	S2	SCNN	0.50156
1610	S2	SCNN	0.50156
1611	S2	SCNN	0.501467
1612	S2	SCNN	0.499945
1613	S2	SCNN	0.499254
1614	S2	SCNN	0.498291
1615	S2	SCNN	0.497978
1616	S2	SCNN	0.496168
1617	S2	SCNN	0.496168
1618	S2	SCNN	0.495616
1619	S2	SCNN	0.495222
1620	S2	SCNN	0.494813
1621	S2	SCNN	0.494331
1622	S2	SCNN	0.493176
1623	S2	SCNN	0.493176
1624	S2	SCNN	0.492848
1625	S2	SCNN	0.491994
1626	S2	SCNN	0.491804
1627	S2	SCNN	0.491482
1628	S2	SCNN	0.488922
1629	S2	SCNN	0.488922
1630	S2	SCNN	0.487024
1631	S2	SCNN	0.487024
1632	S2	SCNN	0.486539
1633	S2	SCNN	0.481747
1634	S2	SCNN	0.481747
1635	S2	SCNN	0.481653
1636	S2	SCNN	0.480927
1637	S2	SCNN	0.480708
1638	S2	SCNN	0.480611
1639	S2	SCNN	0.480216
1640	S2	SCNN	0.479807
1641	S2	SCNN	0.478818
1642	S2	SCNN	0.477734
1643	S2	SCNN	0.475795
1644	S2	SCNN	0.475062
1645	S2	SCNN	0.472599
1646	S2	SCNN	0.472023
1647	S2	SCNN	0.470072
1648	S2	SCNN	0.470072
1649	S2	SCNN	0.469911
1650	S2	SCNN	0.468499
1651	S2	SCNN	0.468366
1652	S2	SCNN	0.466848
1653	S2	SCNN	0.466848
1654	S2	SCNN	0.465484
1655	S2	SCNN	0.462924
1656	S2	SCNN	0.462671
1657	S2	SCNN	0.462478
1658	S2	SCNN	0.462478
1659	S2	SCNN	0.462043
1660	S2	SCNN	0.461517
1661	S2	SCNN	0.458288
1662	S2	SCNN	0.458212
1663	S2	SCNN	0.45815
1664	S2	SCNN	0.45815
1665	S2	SCNN	0.457807
1666	S2	SCNN	0.457807
1667	S2	SCNN	0.456318
1668	S2	SCNN	0.455104
1669	S2	SCNN	0.454126
1670	S2	SCNN	0.454126
1671	S2	SCNN	0.453745
1672	S2	SCNN	0.453741
1673	S2	SCNN	0.452191
1674	S2	SCNN	0.452191
1675	S2	SCNN	0.451911
1676	S2	SCNN	0.451467
1677	S2	SCNN	0.450254
1678	S2	SCNN	0.45025
1679	S2	SCNN	0.449819
1680	S2	SCNN	0.449819
1681	S2	SCNN	0.449142
1682	S2	SCNN	0.449142
1683	S2	SCNN	0.448341
1684	S2	SCNN	0.44779
1685	S2	SCNN	0.446895
1686	S2	SCNN	0.446685
1687	S2	SCNN	0.446685
1688	S2	SCNN	0.446434
1689	S2	SCNN	0.445
1690	S2	SCNN	0.445
1691	S2	SCNN	0.442597
1692	S2	SCNN	0.441435
1693	S2	SCNN	0.441435
1694	S2	SCNN	0.439818
1695	S2	SCNN	0.439818
1696	S2	SCNN	0.439114
1697	S2	SCNN	0.438159
1698	S2	SCNN	0.436627
1699	S2	SCNN	0.436627
1700	S2	SCNN	0.435548
1701	S2	SCNN	0.435065
1702	S2	SCNN	0.43496
1703	S2	SCNN	0.434671
1704	S2	SCNN	0.43409
1705	S2	SCNN	0.433231
1706	S2	SCNN	0.433231
1707	S2	SCNN	0.431759
1708	S2	SCNN	0.43093
1709	S2	SCNN	0.429935
1710	S2	SCNN	0.429935
1711	S2	SCNN	0.428575
1712	S2	SCNN	0.428317
1713	S2	SCNN	0.428149
1714	S2	SCNN	0.426138
1715	S2	SCNN	0.426129
1716	S2	SCNN	0.426129
1717	S2	SCNN	0.425521
1718	S2	SCNN	0.424771
1719	S2	SCNN	0.423089
1720	S2	SCNN	0.422713
1721	S2	SCNN	0.422402
1722	S2	SCNN	0.421902
1723	S2	SCNN	0.42168
1724	S2	SCNN	0.420611
1725	S2	SCNN	0.420611
1726	S2	SCNN	0.420545
1727	S2	SCNN	0.420545
1728	S2	SCNN	0.420363
1729	S2	SCNN	0.420322
1730	S2	SCNN	0.420263
1731	S2	SCNN	0.419386
1732	S2	SCNN	0.419386
1733	S2	SCNN	0.41825
1734	S2	SCNN	0.415481
1735	S2	SCNN	0.415425
1736	S2	SCNN	0.415425
1737	S2	SCNN	0.415288
1738	S2	SCNN	0.415021
1739	S2	SCNN	0.415004
1740	S2	SCNN	0.415004
1741	S2	SCNN	0.414401
1742	S2	SCNN	0.413768
1743	S2	SCNN	0.412827
1744	S2	SCNN	0.412827
1745	S2	SCNN	0.412665
1746	S2	SCNN	0.406508
1747	S2	SCNN	0.406305
1748	S2	SCNN	0.405132
1749	S2	SCNN	0.398883
1750	S2	SCNN	0.398616
1751	S2	SCNN	0.396195
1752	S2	SCNN	0.395868
1753	S2	SCNN	0.394979
1754	S2	SCNN	0.394622
1755	S2	SCNN	0.394622
1756	S2	SCNN	0.394462
1757	S2	SCNN	0.394324
1758	S2	SCNN	0.39297
1759	S2	SCNN	0.392566
1760	S2	SCNN	0.391555
1761	S2	SCNN	0.390436
1762	S2	SCNN	0.3894
1763	S2	SCNN	0.3894
1764	S2	SCNN	0.388354
1765	S2	SCNN	0.387543
1766	S2	SCNN	0.387543
1767	S2	SCNN	0.387536
1768	S2	SCNN	0.387536
1769	S2	SCNN	0.386821
1770	S2	SCNN	0.386042
1771	S2	SCNN	0.385368
1772	S2	SCNN	0.382497
1773	S2	SCNN	0.382497
1774	S2	SCNN	0.381809
1775	S2	SCNN	0.381809
1776	S2	SCNN	0.379727
1777	S2	SCNN	0.3795
1778	S2	SCNN	0.3795
1779	S2	SCNN	0.378521
1780	S2	SCNN	0.378275
1781	S2	SCNN	0.376141
1782	S2	SCNN	0.37405
1783	S2	SCNN	0.37405
1784	S2	SCNN	0.373191
1785	S2	SCNN	0.371012
1786	S2	SCNN	0.370373
1787	S2	SCNN	0.369707
1788	S2	SCNN	0.369278
1789	S2	SCNN	0.36793
1790	S2	SCNN	0.366172
1791	S2	SCNN	0.365669
1792	S2	SCNN	0.364865
1793	S2	SCNN	0.364445
1794	S2	SCNN	0.364137
1795	S2	SCNN	0.364137
1796	S2	SCNN	0.363221
1797	S2	SCNN	0.363116
1798	S2	SCNN	0.362717
1799	S2	SCNN	0.362635
1800	S2	SCNN	0.362384
1801	S2	SCNN	0.362332
1802	S2	SCNN	0.362029
1803	S2	SCNN	0.360155
1804	S2	SCNN	0.35933
1805	S2	SCNN	0.359091
1806	S2	SCNN	0.359091
1807	S2	SCNN	0.357974
1808	S2	SCNN	0.357278
1809	S2	SCNN	0.357278
1810	S2	SCNN	0.355414
1811	S2	SCNN	0.354287
1812	S2	SCNN	0.354268
1813	S2	SCNN	0.353356
1814	S2	SCNN	0.353356
1815	S2	SCNN	0.352681
1816	S2	SCNN	0.352632
1817	S2	SCNN	0.351624
1818	S2	SCNN	0.351619
1819	S2	SCNN	0.351595
1820	S2	SCNN	0.350689
1821	S2	SCNN	0.350689
1822	S2	SCNN	0.349717
1823	S2	SCNN	0.349418
1824	S2	SCNN	0.349179
1825	S2	SCNN	0.349179
1826	S2	SCNN	0.349173
1827	S2	SCNN	0.349173
1828	S2	SCNN	0.34886
1829	S2	SCNN	0.34886
1830	S2	SCNN	0.347795
1831	S2	SCNN	0.347033
1832	S2	SCNN	0.347033
1833	S2	SCNN	0.346187
1834	S2	SCNN	0.345522
1835	S2	SCNN	0.345033
1836	S2	SCNN	0.344129
1837	S2	SCNN	0.343176
1838	S2	SCNN	0.342597
1839	S2	SCNN	0.342433
1840	S2	SCNN	0.342433
1841	S2	SCNN	0.341375
1842	S2	SCNN	0.341375
1843	S2	SCNN	0.340871
1844	S2	SCNN	0.33987
1845	S2	SCNN	0.33987
1846	S2	SCNN	0.338796
1847	S2	SCNN	0.33784
1848	S2	SCNN	0.337799
1849	S2	SCNN	0.337799
1850	S2	SCNN	0.337044
1851	S2	SCNN	0.337009
1852	S2	SCNN	0.335935
1853	S2	SCNN	0.335648
1854	S2	SCNN	0.332945
1855	S2	SCNN	0.332898
1856	S2	SCNN	0.332531
1857	S2	SCNN	0.332531
1858	S2	SCNN	0.33073
1859	S2	SCNN	0.329715
1860	S2	SCNN	0.329502
1861	S2	SCNN	0.329502
1862	S2	SCNN	0.328605
1863	S2	SCNN	0.327572
1864	S2	SCNN	0.326965
1865	S2	SCNN	0.326173
1866	S2	SCNN	0.325913
1867	S2	SCNN	0.325913
1868	S2	SCNN	0.325419
1869	S2	SCNN	0.325231
1870	S2	SCNN	0.325095
1871	S2	SCNN	0.325095
1872	S2	SCNN	0.325038
1873	S2	SCNN	0.323705
1874	S2	SCNN	0.323705
1875	S2	SCNN	0.323667
1876	S2	SCNN	0.323588
1877	S2	SCNN	0.32288
1878	S2	SCNN	0.321896
1879	S2	SCNN	0.321129
1880	S2	SCNN	0.319633
1881	S2	SCNN	0.318881
1882	S2	SCNN	0.318881
1883	S2	SCNN	0.318287
1884	S2	SCNN	0.318287
1885	S2	SCNN	0.318197
1886	S2	SCNN	0.317609
1887	S2	SCNN	0.317495
1888	S2	SCNN	0.317413
1889	S2	SCNN	0.317413
1890	S2	SCNN	0.317266
1891	S2	SCNN	0.317266
1892	S2	SCNN	0.316857
1893	S2	SCNN	0.315386
1894	S2	SCNN	0.315015
1895	S2	SCNN	0.314897
1896	S2	SCNN	0.314816
1897	S2	SCNN	0.314816
1898	S2	SCNN	0.314742
1899	S2	SCNN	0.314289
1900	S2	SCNN	0.313681
1901	S2	SCNN	0.31335
1902	S2	SCNN	0.313105
1903	S2	SCNN	0.311545
1904	S2	SCNN	0.311427
1905	S2	SCNN	0.311367
1906	S2	SCNN	0.311041
1907	S2	SCNN	0.310496
1908	S2	SCNN	0.30988
1909	S2	SCNN	0.30988
1910	S2	SCNN	0.309783
1911	S2	SCNN	0.309771
1912	S2	SCNN	0.309771
1913	S2	SCNN	0.309302
1914	S2	SCNN	0.30923
1915	S2	SCNN	0.307627
1916	S2	SCNN	0.307609
1917	S2	SCNN	0.307375
1918	S2	SCNN	0.306724
1919	S2	SCNN	0.305735
1920	S2	SCNN	0.305577
1921	S2	SCNN	0.305194
1922	S2	SCNN	0.304829
1923	S2	SCNN	0.30478
1924	S2	SCNN	0.304723
1925	S2	SCNN	0.304719
1926	S2	SCNN	0.302934
1927	S2	SCNN	0.30282
1928	S2	SCNN	0.30282
1929	S2	SCNN	0.302049
1930	S2	SCNN	0.301022
1931	S2	SCNN	0.300605
1932	S2	SCNN	0.300605
1933	S2	SCNN	0.300219
1934	S2	SCNN	0.300219
1935	S2	SCNN	0.300197
1936	S2	SCNN	0.297685
1937	S2	SCNN	0.297685
1938	S2	SCNN	0.296974
1939	S2	SCNN	0.296391
1940	S2	SCNN	0.296244
1941	S2	SCNN	0.295663
1942	S2	SCNN	0.294635
1943	S2	SCNN	0.294328
1944	S2	SCNN	0.294328
1945	S2	SCNN	0.294278
1946	S2	SCNN	0.293116
1947	S2	SCNN	0.292365
1948	S2	SCNN	0.292105
1949	S2	SCNN	0.291411
1950	S2	SCNN	0.291179
1951	S2	SCNN	0.290491
1952	S2	SCNN	0.289749
1953	S2	SCNN	0.289749
1954	S2	SCNN	0.289397
1955	S2	SCNN	0.287188
1956	S2	SCNN	0.287125
1957	S2	SCNN	0.286382
1958	S2	SCNN	0.285537
1959	S2	SCNN	0.285267
1960	S2	SCNN	0.284751
1961	S2	SCNN	0.284292
1962	S2	SCNN	0.283079
1963	S2	SCNN	0.282644
1964	S2	SCNN	0.282632
1965	S2	SCNN	0.280488
1966	S2	SCNN	0.280377
1967	S2	SCNN	0.280324
1968	S2	SCNN	0.277972
1969	S2	SCNN	0.277142
1970	S2	SCNN	0.277142
1971	S2	SCNN	0.276739
1972	S2	SCNN	0.275308
1973	S2	SCNN	0.274414
1974	S2	SCNN	0.274414
1975	S2	SCNN	0.2741
1976	S2	SCNN	0.2741
1977	S2	SCNN	0.273769
1978	S2	SCNN	0.273379
1979	S2	SCNN	0.27294
1980	S2	SCNN	0.27294
1981	S2	SCNN	0.272678
1982	S2	SCNN	0.272035
1983	S2	SCNN	0.272027
1984	S2	SCNN	0.272027
1985	S2	SCNN	0.271791
1986	S2	SCNN	0.271735
1987	S2	SCNN	0.271429
1988	S2	SCNN	0.271429
1989	S2	SCNN	0.270874
1990	S2	SCNN	0.270874
1991	S2	SCNN	0.270054
1992	S2	SCNN	0.269831
1993	S2	SCNN	0.269831
1994	S2	SCNN	0.269537
1995	S2	SCNN	0.267991
1996	S2	SCNN	0.267471
1997	S2	SCNN	0.267471
1998	S2	SCNN	0.267414
[truncated: 5,501 more rows]
