# Supplementary material for: Neural encoding with unsupervised spiking convolutional neural network
Source: Commun Biol. 2023 Aug 28;6:880. doi: 10.1038/s42003-023-05257-4 (PMC10462614; doi:10.1038/s42003-023-05257-4)
Supplement: Supplementary file 5 — Supplementary Data 2 [file 42003_2023_5257_MOESM5_ESM.xlsx]

## Sheet: subject1
0.389965	-0.0273799	-0.0588331	0.000492786	0.0146851	-0.0792275	-0.0318465	-0.0396971	0.0196719	0.047601	-0.00411694	0.00119328	0.0169383	-0.0305125	0.046483	-0.0340534	-0.0164042	-0.0816157	-0.00694763	-0.0375748	0.0516834	0.0326232	0.0313377	-0.0176892	0.0735321	0.0330481	-0.0227888	-0.0235057	-0.0508599	0.00798907	-0.0220284	0.0377264	-0.0324623	-0.0802512	0.015975	-0.00793622	-0.0702581	0.0165659	0.0187258	0.000615795	0.062922	0.00734974	-0.0909611	0.0164302	-0.00311474	0.0630602	0.0217748	-0.0420491	-0.0374096	0.0424652
-0.0755676	0.504817	0.15155	0.0277559	-0.0176342	0.0985464	0.0557873	0.0206606	-0.0601183	0.0713578	-0.0570704	0.115838	0.0164748	0.0231178	-0.0399097	-0.126788	0.0111473	-0.00951208	0.019332	0.00395948	-0.0251364	-0.130593	-0.00996716	0.0153134	-0.0284356	-0.064993	0.0551577	0.0186075	-0.0372163	-0.00871624	-0.0403633	-0.0431033	0.00893988	0.059584	-0.0463009	-0.0437209	0.115101	-0.0206754	0.0940562	-0.0178077	-0.0240384	-0.0326341	-0.0421226	0.00298289	-0.0673026	-0.0438304	-0.0809047	-0.00604344	0.106241	0.0684489
0.0445129	0.0584572	0.456998	0.0443972	0.0108016	-0.011363	0.0152388	0.0226415	-0.00746756	0.0689823	0.00319073	-0.00665647	0.00877617	-0.0637038	0.0809699	-0.0138483	0.0472888	-0.0883274	0.00703374	-0.00185375	7.23092e-05	-0.0712551	0.0306083	-0.00168671	0.0180995	-0.114767	0.109439	0.073193	0.094594	-0.0701429	0.0166804	-0.0285725	-0.0543304	0.00575446	0.0270033	0.0346014	0.137258	0.0135478	0.0769323	-0.0367785	-0.0175758	-0.00620838	0.00397313	-0.0245152	-0.00279949	0.0801299	0.0019034	0.0872922	0.0174356	0.0296713
0.0701369	-0.0661448	-0.0576833	0.248928	0.0837542	-0.0138187	0.0877197	0.0883001	0.0210309	0.020524	0.0297726	0.0579492	-0.062335	-0.0473574	0.0237484	0.0130796	0.0463901	-0.0546832	0.0222632	-0.0118339	0.0401295	-0.00087509	-0.0560781	0.00469405	0.0797041	-0.137819	0.00582678	0.00280821	0.04867	0.0226944	0.0424789	-0.0289319	-0.0271438	-0.0888417	0.00778471	0.0389174	0.00644027	0.0192337	0.0859321	0.0415146	0.0369416	0.0348625	0.0506335	-0.0517906	0.0878355	-0.00186574	0.0874185	-0.00316046	-0.0441313	-0.0373995
-0.0397015	-0.00825054	-0.020547	-0.109768	0.631252	0.0441573	0.00890777	-0.000884504	-0.0363741	-0.00219462	0.00610088	0.0686217	-0.0560271	0.0898306	0.0304497	0.00383908	0.0724967	-0.0112782	0.0421433	0.0230091	0.0369692	0.116694	0.0372369	-0.0215682	-0.035396	-0.0675832	-0.0834777	-0.0388421	-0.0261574	-0.00846871	0.0497253	-0.0193846	0.0891142	0.00192903	0.0187419	-0.0753712	0.00704966	0.0523224	-0.00816229	-0.144165	-0.0271168	0.0451842	-0.0670995	-0.0906973	0.0393827	-0.00526097	-0.0235037	-0.0846224	-0.0185075	-0.00870206
0.0261543	0.0908886	0.056419	-0.0331694	0.104496	0.684853	-0.0119133	0.0184568	0.00774939	0.140844	-0.0339007	0.150927	0.0502498	0.0347648	-0.0124674	0.0235994	0.0553545	-0.0288278	0.0245201	0.0356034	-0.00514084	-0.0172112	0.0257711	0.0510488	-0.0352684	-0.110475	-0.0470891	0.0735048	0.0018481	0.0300814	-0.043448	0.0209436	0.0602323	-0.0688109	-0.0297957	-0.0808479	0.0195209	0.0110194	0.0672122	-0.0647182	-0.0142959	-0.0256507	0.018993	0.0187963	-0.132464	0.0101149	0.0232262	-0.00483343	0.0480347	0.0136273
0.0299606	0.0943287	-0.00723049	-0.0705928	0.0338225	0.059357	0.567014	0.0197834	0.00997928	-0.00127196	0.00742921	-0.0536582	0.0047474	0.0890068	-0.0110952	0.0527055	-0.0120385	0.0342304	-0.0260629	0.0424927	0.0337566	0.00700538	-0.0386654	0.0203875	0.0443135	-0.0722812	-0.0230671	-0.0501171	0.0621571	-0.0252257	-0.0361985	0.00945403	0.0414088	0.000436136	-0.0158546	0.0252846	0.0895693	0.0366585	0.000692253	-0.102337	0.0197966	0.00592368	-0.0135754	-0.0255183	-0.0873889	-0.031336	-0.0660611	-0.0224403	0.0471884	0.111648
-0.0119885	0.00790259	-0.0329873	-0.0242599	-0.0171305	-0.0329779	-0.0169048	0.357501	-0.00615777	-0.00238927	0.00986705	-0.0659743	-0.0332487	-0.0564104	0.0137396	0.0272991	0.0276583	-0.125806	-0.000780398	0.0100711	0.0733873	0.0311872	0.0725194	-0.0126019	-0.0301116	0.0171581	-0.0290441	-0.0278233	-0.0175934	0.0432523	-0.0167313	-0.0206461	0.0335668	0.00728765	-0.0227015	0.0318869	-0.0354325	0.0450758	0.0179425	-0.0845509	0.101767	-0.0472992	0.00408436	-0.0239674	0.0425411	-0.0181589	0.0951369	-0.0199545	0.0216376	0.0594933
-0.0443911	-0.0683868	0.0112365	-0.0273263	-0.118103	-0.0442684	-0.00697445	-0.0501348	0.259823	-0.0832492	0.0589315	-0.0439252	-0.0211829	-0.0537182	-0.0386518	0.051014	-0.0751318	0.0487269	0.0305548	0.0176557	0.0450874	-0.0224434	0.139469	-0.00366586	0.0105832	0.0929473	-0.055928	-0.0227404	0.0084066	-0.00884331	0.0849336	0.0978775	0.0607596	0.040728	-0.0869881	0.0537199	-0.0239504	-0.118715	-0.0662981	-0.0547532	-0.0135338	-0.0256682	-0.00478784	-0.0529087	0.000908813	0.0052818	-0.01543	-0.0244496	0.00890965	-0.0446344
0.0799702	0.0657269	0.0699928	-0.0632453	-0.0378769	-0.0115676	-0.0368924	0.0604569	-0.0205933	0.464605	0.0588669	-0.0459045	0.0758453	-0.0127398	-0.0278602	-0.023992	0.0128933	0.0199976	0.0749575	-0.00149336	-0.0565097	-0.0296097	0.000825536	0.0456112	-0.00747349	-0.0251331	0.0173815	-0.0266042	0.00438414	-0.0513062	-0.0164042	-0.0255793	-0.00984078	0.0219705	0.0106102	-0.0015643	-0.027611	-0.0637728	0.0859235	0.0411227	-0.0381391	-0.0476022	0.0543362	-0.0182391	0.0176708	-0.00381777	-0.0403175	0.00651656	-0.0593312	-0.0863144
-0.00996199	-0.0295565	0.0467728	0.0633882	-0.0134375	-0.0292825	-0.00626407	0.0359797	-0.00186471	-0.0591761	0.385551	-0.0695102	-0.0077809	-0.0725164	0.0810453	-0.001721	0.0735581	0.0573415	-0.0672234	0.0335983	-0.00471206	0.0476155	-0.0122607	-0.000904107	-0.0409734	-0.0744942	-0.0279443	-0.0339179	0.0164421	0.0162665	-0.0017964	0.037642	0.0431758	-0.0863915	0.0487641	0.0384032	-0.0345309	-0.0553649	-0.0592232	-0.05025	0.048706	0.0299233	-0.0370448	0.00279097	-0.0455602	-0.0306784	-0.00953305	0.0333184	0.0210206	0.0187557
-0.0125417	0.137281	0.0172814	0.0329631	0.100495	0.0895037	-0.0259684	0.00644558	-0.0497659	-0.00913436	-0.0332976	0.6003	-0.0839086	0.0594415	-0.0598594	-0.091355	-0.0559751	-0.0316727	0.102793	0.0461574	0.0130196	0.00975948	-0.0966792	0.0410311	-0.0862052	-0.0561044	-0.033988	0.0666625	-0.00158508	0.00271338	-0.0746545	-0.0183545	0.0810839	-0.0244761	0.0819869	-0.0605876	-0.0101791	-0.082689	0.0614434	-0.00491155	-0.00697704	-0.00196537	-0.00589435	-0.00688217	-0.0205183	-0.151374	-0.0074912	0.0143392	0.0408376	-0.0335129
-0.0260663	0.0856721	0.00250067	-0.0214406	0.0115089	0.0592917	0.0462585	-0.0604499	-0.0518805	0.0831471	0.0184014	-0.0544004	0.817509	0.0350038	-0.0964786	0.0200537	0.0233161	0.0782235	0.0466729	-0.0335011	0.0389466	0.0172896	-0.0303262	-0.0679775	0.0394725	-0.068904	-0.012558	-0.0338658	0.0165163	0.00187667	0.0230226	0.0358208	-0.0266228	-0.034858	0.0225574	-0.00152378	-0.0769184	-0.0361884	0.0150422	0.0264786	0.0268059	-0.0862249	0.0188839	0.0722981	0.0260446	0.0684178	-0.0365097	-0.0300806	-0.0600185	0.0578558
-0.016626	0.00682141	0.0538804	-0.130577	0.0550012	-0.0133686	0.0560928	0.0317021	0.018836	-0.0141617	0.00554353	0.0682762	0.0233725	0.523184	0.00718248	-0.0824343	0.0437732	0.115252	-0.00526109	0.0465626	0.0964995	0.0742369	-0.0188517	-0.026046	-0.0897611	-0.0736421	-0.0194364	-0.00899597	0.0316689	-0.0327491	0.0752928	0.0342221	0.0113107	0.0234117	0.0310535	-0.0842042	-0.0614183	-0.0216577	0.0585018	-0.0542594	-0.0473649	-0.111558	0.0192952	0.0102143	0.0590325	0.0117115	-0.0538956	-0.014885	-0.0245419	-0.00862636
0.0475638	-0.0554625	-0.019031	0.0818397	-0.0258641	-0.0961097	-0.00683039	0.0355047	0.00580118	-0.0165351	0.0558451	0.050619	-0.100623	-0.0383564	0.264171	-0.00372805	0.0807726	0.0316124	0.0514666	0.0442701	0.0517408	-0.0273038	0.0113029	0.00581017	0.0132077	0.0971941	0.00318127	0.0473408	-0.0377829	0.0596224	0.0386026	-0.0429535	0.050629	-0.0694107	0.0501518	-0.0352232	0.0228306	0.00370116	0.0404304	-0.0729803	-0.0638443	0.00734781	-0.00645754	0.00415128	0.0382528	-0.0170237	-0.0293743	-0.00983188	-0.00195223	-0.0519255
-0.00967801	-0.0433194	-0.0435813	0.00405034	0.00319845	-0.0196381	-0.0154509	-0.0320425	-0.0361641	-0.0410041	0.0837917	-0.0146855	0.0535359	-0.00380257	0.0119689	0.504798	-0.000677958	-0.087111	-0.0182342	-0.0551619	0.0139988	0.0576256	0.0113865	0.00121293	0.066794	0.0136646	-0.0568378	-0.0709896	-0.030445	0.0333011	0.0190795	-0.0107709	0.0169461	-0.00405647	-0.00225961	0.0200819	0.0560647	-0.0733859	-0.0182839	0.00163146	0.0244281	0.00885529	-0.0343688	-0.0906786	0.0492202	0.0182663	-0.0645325	0.0311076	0.0449673	-0.0842796
0.060969	-0.0373953	0.0707558	0.0217221	0.0354068	0.0287863	-0.0257602	-0.0785089	-0.0376771	0.0232701	0.107836	0.00620079	0.0101782	0.0148173	-0.0330207	-0.0187317	0.364572	0.0668965	0.0408799	0.0938007	0.0514798	-0.0219569	-0.0721558	-0.0193165	0.069478	0.0250297	0.0475457	0.0318339	-0.0453538	-0.0265355	-0.01798	0.0932703	-0.0241041	-0.0664726	-0.0737397	-0.00928967	-0.0392682	0.023325	0.0277864	-0.0085001	-0.0485933	-0.0430342	0.0551068	-0.0696471	-0.0106357	0.0168259	0.0570037	0.0064971	0.0589062	0.0372961
0.046467	-0.0345646	-0.0524382	-0.00121722	0.00122184	-0.0674561	0.0510132	-0.0451453	-0.0228405	-0.0301544	0.0111901	-0.00785775	0.0364132	0.0601869	0.00340875	-0.0463813	0.0726318	0.591149	-0.0166758	0.0118823	-0.0415064	0.0915378	0.122452	-0.00896564	0.0262566	0.019928	0.0319945	0.0120836	0.0322386	0.0181103	-0.0121838	-0.0111285	0.0110147	0.0994625	0.0390719	0.0186074	-0.0150973	-0.0677506	0.0032163	-0.0875813	-0.026918	0.0239074	-0.0242996	0.0656496	-0.0124512	0.0705572	-0.0640892	0.0106385	0.0595297	0.0636119
-0.0424284	0.0683721	0.00905404	0.0344483	0.0930282	0.00971945	0.000251221	-0.0563379	0.00643272	0.0580269	0.0532686	0.0455822	0.0559426	-0.035627	0.0168092	-0.0339626	0.00570152	-0.0319373	0.599537	-0.00908758	0.083854	0.0250144	-0.000785662	-0.00311689	0.0990568	0.00830686	-0.0127062	0.0126314	-0.0139252	-0.0025741	-0.039436	-0.0208691	0.00467351	-0.0472387	0.0255747	0.0450875	0.00699352	0.061322	0.0398164	-0.0194989	0.0192955	0.101055	0.0347697	0.0154577	-0.0461366	0.00832461	-0.0196277	0.0188999	0.0361051	0.000181645
-0.0197141	0.0467439	0.0273562	0.0287853	0.074764	0.0109901	0.0439984	-0.0914598	0.0218396	0.0128367	0.0911742	0.0336909	0.0213691	0.00447691	0.0728031	-0.000406203	0.0371145	0.00484531	0.020534	0.357866	0.00305688	0.0634623	-0.0566601	-0.000759303	0.0150294	0.0485193	0.0427809	-0.0361652	-0.092259	-0.0352713	-0.0541818	-0.0725706	-0.0551361	0.0153527	-0.0339319	-0.0481908	0.0533035	-0.0837966	-0.0224715	-0.0182831	-0.0105743	0.0794474	-0.00382932	-0.0445162	0.0446707	0.0137255	0.0369173	0.0676467	-0.00256238	0.00235416
0.110565	0.0275898	0.0129009	0.00694922	-0.046879	-0.00168411	0.00246398	-0.00161475	-0.0764525	-0.0379545	0.0725551	0.0312683	0.0200727	0.0399565	0.0146157	-0.102431	-0.00827215	-0.0180061	0.032289	0.00171093	0.65606	0.0459519	-0.000299359	0.0476264	0.0307189	0.0853134	0.0557576	-0.0766371	0.0675535	0.00991417	0.00966218	0.0547647	0.00405468	0.0336693	0.00188766	-0.0638778	-0.125079	-0.0511848	0.0249946	0.000458225	0.0084627	0.0194684	0.0400629	0.0308718	-0.0313709	-0.0132512	-0.0578934	0.00492348	0.0569336	0.0180915
-0.0313246	-0.125644	-0.0411251	-9.73187e-05	0.0580848	0.00467357	-0.034468	-0.020745	0.0121942	-0.00480275	-0.00569694	-0.0553353	0.0111999	0.0132526	-0.0622321	0.0944008	-0.0507364	-0.0316655	-0.00731274	-0.0199962	0.0224793	0.599233	-0.0617984	-0.0235608	-0.0501946	-0.0739001	-0.0217015	-0.0718972	0.0662071	0.0159827	0.0230275	0.0112425	-0.0172547	0.0579594	0.0706916	-0.0607761	0.0233113	-0.0289249	-0.0323075	-0.010394	0.0648141	-0.0339691	-0.131701	0.00535822	0.0746624	0.0269914	-0.0104947	0.114136	-0.0356002	-0.0403404
-0.0122491	-0.00371838	0.00595935	-0.126165	-0.0908646	0.0321369	-0.0478631	-0.031392	0.0506587	0.00651019	0.000928281	-0.0233316	-0.0336387	-0.0631156	-0.0156654	-0.0151629	0.00113718	-0.0127714	0.0316236	-0.0172113	-0.0662217	0.0599947	0.241597	0.00582724	0.053611	0.0380124	-0.0642101	0.0191682	0.0225809	-0.0523757	0.0475171	0.0433749	0.00943734	0.0130517	-0.106471	0.0266022	-0.0182362	0.0436513	-0.0151292	-0.0584864	-0.0494372	0.0280326	0.0238636	0.041103	0.0153704	-0.0453742	0.0151071	0.0265503	-0.00596157	-0.120139
0.0600557	-0.00971198	-0.0091235	-0.0788432	-0.041015	-0.0445586	-0.00519907	0.00746248	0.0120559	-0.00248969	-0.103679	0.0430298	-0.00176553	-0.0171727	0.036681	-0.0105696	-0.0397117	0.0215075	0.0317665	-0.0145056	-0.0666326	0.0363682	0.109788	0.430162	0.0639878	0.0657663	0.0102612	0.0581184	-0.0424755	0.0110631	0.0336533	-0.00951143	-0.00890882	-0.0633754	0.00811374	0.078089	0.0130633	-0.0658036	-0.0255398	-0.0251235	0.0175003	0.0200957	0.0407585	0.0176501	-0.0901581	-0.0360939	-0.00469364	0.016781	-0.0174969	-0.0109232
-0.0115196	-0.0291744	-0.0723579	-0.0552399	0.0039608	-0.0089375	-0.0690987	-0.0251748	-0.0535834	-0.0467689	-0.0565083	-0.0198494	-0.0336854	-0.0401146	-0.0121495	0.044023	0.0430391	-0.02122	0.0328429	-0.00476601	0.00324535	-0.0202126	0.0258451	0.0390226	0.450646	0.0922698	0.0370433	0.0763275	-0.00992706	0.0293753	0.0253424	0.019789	-0.0541355	0.0496903	-0.0107704	0.0532982	-0.0370093	-0.0115551	-0.0117956	-0.0381821	-0.118871	-0.0235545	-0.00729245	0.0114941	-0.00650349	-0.0289406	0.0368247	0.0691926	-0.112056	-0.0306762
0.0653489	-0.125646	-0.0555796	-0.0511608	-0.060739	-0.0217421	0.00420101	-0.0272152	0.0584165	-0.0193681	0.0710234	-0.0619596	0.00142221	0.0200628	0.0198874	-0.0861357	0.0802755	0.0891197	-0.0502367	0.0415963	0.0335459	-0.0532263	0.00377652	0.0162796	-0.00878871	0.508553	-0.00312152	0.00855708	-0.0215791	0.0454964	0.0505747	0.0224179	0.041238	-0.0200844	-0.0195754	0.01439	0.00418006	0.017024	-0.0778726	0.0206139	0.0652558	0.029173	0.0017248	0.0533727	-0.0115962	0.0508727	-0.00357406	-0.0253018	-0.103131	-0.0215272
0.0532455	0.000948526	0.0572038	0.00698514	0.0120806	-0.067727	-0.0285192	0.0430335	0.0131888	-0.0529787	-0.00161885	0.0198005	-0.0763176	-0.0175705	0.027882	0.0368517	0.0831827	-0.0366695	0.0210633	-0.0120303	0.014868	-0.0195951	-0.00240283	-0.0237377	0.0251993	0.0667135	0.216556	0.048273	-0.0426385	-0.00466629	-0.0435444	0.00742639	-0.000772909	-0.0157667	-0.0275524	-0.0298374	0.000875503	-0.0102349	0.0452599	0.0361377	-0.0490723	-0.0275642	-0.0153985	0.0153561	0.0190932	0.0515084	0.0294843	0.06821	0.0841423	-0.0656488
0.0406198	0.0137754	0.0857979	-0.0187248	-0.00199727	0.0240007	0.0126139	-0.00818049	-0.00819505	0.0248264	-0.0207034	0.0359188	-0.0719726	0.0544574	0.0307159	-0.118907	0.00620162	0.00443457	0.0196252	-0.0136566	-0.00780307	-0.0171712	0.0448818	-0.023457	-0.0365428	0.00392851	-0.00396213	0.347286	0.120161	-0.02485	0.00294888	-0.0168232	0.0424046	-0.0130562	0.0352639	-0.0795686	0.0322654	0.0514705	-0.00162497	0.0106094	-0.0360604	0.0453502	-0.041331	-0.0652071	-0.0440419	0.0205906	-0.0772273	-0.00949176	0.0673435	-0.0359233
-0.062872	-0.0213975	0.129259	-0.070254	0.0180205	0.00932292	0.0102532	0.0172029	0.0328943	0.0715958	-0.0266882	-0.0219113	0.0178066	0.0475076	-0.00366647	-0.0345796	-0.0439539	0.0516263	0.0541333	-0.0245439	0.0282207	0.0496607	0.0605496	0.0337444	-0.0583741	-0.0277963	0.014453	0.0305001	0.686689	-0.0176749	0.0488757	-0.0731928	-0.0151811	0.0100048	0.073823	-0.0380317	0.0231011	0.00778148	0.0705846	8.49835e-05	-0.0300436	-0.00922017	-0.00302249	0.0676125	-0.0173141	0.0168158	0.0522533	-0.0932522	-0.0190825	-0.0801525
0.128896	0.00736826	0.0408105	-0.0760248	-0.0306176	-0.0166634	-0.00835542	0.0348841	0.0139466	0.00396541	-0.032287	-0.0347462	-0.0650976	-0.063536	0.0695911	0.0497276	0.0319162	0.00295534	-0.0310792	-0.053913	-0.123433	-0.0210151	-0.0344033	-0.0203136	0.0207276	-0.0332093	0.0550196	0.0357156	-0.000737834	0.226078	-0.0337359	-0.0485001	-0.017264	0.0704875	0.0039916	0.0231519	-0.0250736	0.0438662	0.00997427	-0.044126	0.0234679	-0.0766241	0.0434277	0.011074	-0.000480586	0.0121665	0.0652339	0.0197926	-0.0591852	0.0143147
-0.0454845	-0.0879351	0.00228007	0.0293066	-0.0404241	-0.0479438	-0.0600917	0.054664	-0.0267419	0.0062569	0.109114	-0.0748111	0.0435907	-0.0326885	0.0232547	0.031758	-0.0932601	-0.00326795	-0.0344566	-0.0286387	-0.0127717	-0.0421857	0.0362367	-0.0177873	-0.0209329	0.00126392	-0.0169643	0.0140588	0.00489046	0.0200261	0.326056	0.098439	0.0704529	-0.0181376	0.0354963	0.0588311	-0.0272421	0.0110485	-0.0586604	0.0426229	-0.0110612	0.031625	0.0445807	0.0448628	0.0781475	0.0803282	0.0671099	0.0541957	0.0473761	-0.0710388
0.00215559	-0.0590614	-0.00566599	-0.0300813	-0.0445896	0.0126601	-0.00633209	-0.0228999	-0.0389028	-0.0277352	-0.0459296	-0.118873	-0.0370125	-0.0490987	-0.0120576	0.0444614	-0.0286594	-0.0397354	-0.0676447	-0.05903	-0.0435783	-0.0348411	0.0313677	-0.0229656	0.0671648	0.0639347	-0.0566507	0.0315095	-0.0926373	0.0123787	-0.0329662	0.215441	-0.0112279	0.0368628	0.0070105	0.057883	-0.00218634	0.00118213	-0.0185546	0.0206642	0.0326834	-0.0375198	-0.0187376	0.0567117	0.0293315	-0.0478722	0.0854924	0.0591002	-0.100882	-0.0178127
-0.0406967	0.00906394	-0.0807072	-0.0274433	-0.0309171	0.0744097	0.144264	0.00345564	0.0762287	-0.0452215	0.0282327	-0.0163574	0.0124775	0.0442851	-0.065833	-0.0265951	-0.0727931	-0.00738353	-0.0394005	-0.00980106	0.024377	-0.0928971	0.0386258	-0.0760101	0.0504697	0.0510291	-0.00895185	-0.0501703	0.0500624	0.00262724	0.00313266	0.0452984	0.680763	0.0426757	-0.0268055	-0.00247814	-0.067617	0.0551036	-0.108837	-0.029089	0.00616252	-0.0987919	-0.1123	-0.0911723	-0.0629786	0.00259578	-0.0418547	-0.0400283	0.0123708	0.0280928
0.0181124	0.0481631	0.00835042	-0.0360092	0.0127521	-0.0760943	-0.0122034	-0.0194101	0.0301027	-0.0281027	-0.0498051	0.0406821	-0.136618	-0.0790692	0.0209182	-0.0080984	-0.05763	-0.00953182	-0.000402048	0.0103939	0.0612849	0.00980236	0.0290824	0.0386659	-0.00692728	-0.0235714	-0.0513126	0.0403409	0.0323898	-0.0535371	-0.0323272	-0.0315491	0.0230801	0.299956	-0.0402112	-0.0305308	-0.0536882	0.029479	0.0251644	0.0311714	-0.0276226	-0.0439702	-0.0278812	0.0473133	0.0803559	-0.0404008	0.0331028	-0.0247409	0.00130352	-0.0374127
-0.00683496	-0.00796559	-0.0228663	0.0285788	0.0667234	-0.0349577	0.0784513	-0.0422144	-0.0335191	0.00871541	-0.0313415	0.0128036	-0.00739434	-0.000531086	-0.00200266	0.068472	-0.0342389	-0.0157038	-0.00536982	-0.0577471	0.0582882	-0.0207617	-0.0572898	-0.0819315	0.0842054	-0.00982587	0.0538879	0.0503724	0.0124257	0.024422	-0.0227908	0.0421888	0.0383135	0.066723	0.551776	-0.113015	-0.0592942	0.0105028	-0.00330696	-0.0356475	0.00139584	-0.0126058	0.0400384	-0.0472457	0.0791598	-0.0181674	0.0240662	-0.0211374	0.0772375	0.0143254
0.0140396	-0.0260157	-0.0750491	-0.0712209	-0.0814513	-0.0499259	-0.00555819	0.0196315	0.0200601	-0.0174811	-0.0653697	-0.0410721	0.00287245	-0.073059	0.0166723	-0.0016756	-0.08163	0.00867576	-0.110608	0.000636873	-0.122966	0.0254389	0.0626652	-0.0135264	-0.0171399	0.0521057	-0.0438118	0.00852986	-0.0529205	-0.0124674	0.0393816	0.00438231	0.0218603	0.0357704	4.53082e-05	0.235579	0.0159322	-0.0421627	-0.0973737	0.0632134	0.045294	-0.034796	0.0308449	0.0508881	0.0651851	-0.0757299	-1.87548e-05	0.000979621	-0.0905369	-0.066292
0.0399425	0.0566629	-0.0190546	0.0561812	0.00680257	-0.00481271	0.0693465	-0.0602387	0.0373262	0.0264914	-0.0301965	0.0167238	0.00345262	0.0631747	-0.0239514	-0.0245564	0.0325535	0.0568576	0.00664844	0.0194257	0.00282872	-0.0202025	0.0248832	0.00442477	0.0402408	0.082442	0.0869585	-0.0395208	0.0115141	0.0352481	-0.0155871	0.0477656	0.028706	0.0476567	-0.0159706	-0.0257625	0.20641	-0.0895937	-0.0515696	0.0141255	0.0222057	-0.00766526	0.00534561	0.0317705	0.030863	0.0327436	-0.0633299	0.0030846	0.0782865	-0.067612
0.0723652	-0.0489856	0.0741926	0.0117278	0.0121017	-0.0547151	-0.0370358	-0.0607841	0.0675254	0.00515097	-0.0469078	-0.0358685	-0.0471921	-0.0975797	0.0172285	-0.0160875	0.0603334	0.0228177	-0.0263036	-0.0238768	0.0102589	-0.0753491	-0.0237856	-0.0136056	0.0895723	0.00280784	-0.047104	0.0630468	-0.0553222	0.0103309	-0.0473513	-0.0969854	0.0250393	0.0216551	-0.0586393	-0.0903169	-0.000492756	0.555165	0.0290526	-0.048438	-0.0621072	0.0442411	-0.0120319	-0.0344551	0.0142622	0.04347	0.00754164	-0.020612	0.0818747	0.0821544
0.0518789	0.00899955	0.100031	-0.000966702	-0.0155139	0.0485022	0.00660888	0.0233073	0.0213214	0.0540125	-0.0449102	0.042614	-0.0713319	0.0269665	0.0170443	-0.0667258	0.0609723	0.0105138	0.0922102	0.0514289	0.0297207	-0.0846528	-0.0805677	0.0133287	-0.0585861	-0.0130012	0.0211487	0.0649279	0.0177851	-0.00041065	-0.0648393	-0.0497966	-0.118448	-0.0456202	0.0188364	-0.0691068	0.0323426	0.00979279	0.335802	0.0153079	-0.107751	-0.0542848	-0.0159677	-0.0821468	-0.0259608	-0.00625678	-0.0534714	-0.00506375	0.0963463	0.0667891
-0.0191553	-0.0933057	-0.0951891	0.0608378	0.00329251	-0.0646098	-0.117719	-0.0251913	-0.0148921	-0.0292399	-0.0446733	-0.00574153	-0.0684743	-0.0131884	-0.0752004	0.0204029	-0.0353614	-0.0417775	-0.0545309	-0.0546642	0.00149007	0.0286372	-0.0422753	0.0173026	0.0105666	0.0683424	0.0867439	-0.103904	0.0427967	0.0102773	0.0332539	0.0140234	-0.0542559	-0.0170643	-0.0153976	-0.0132333	-0.0596202	0.0235744	-0.0315827	0.377448	-0.0107299	-0.0370592	-0.0438223	-0.0180793	0.0509568	-0.00970293	0.0381018	-0.0403915	-0.054489	-0.0507803
0.00414557	-0.014581	-0.0413641	0.0156153	-0.0236938	-0.0370602	0.0371604	-0.0440668	-0.0623486	-0.00450439	-0.00924437	-0.0335643	-0.0207781	0.0146896	-0.0355795	0.0243586	-0.010961	-0.0373868	-0.0104395	0.00065548	0.0432688	0.101573	-0.0653069	0.0447557	0.00930129	0.0268318	0.0213488	0.0119762	-0.029311	0.0258671	0.0159979	0.0447102	-0.0481203	0.128487	-0.00405002	0.0868041	0.00920918	-0.0763442	-0.0651396	0.0508106	0.516559	0.0942073	0.0461472	-0.0459124	0.0346741	-0.0200349	-0.0180882	0.0927174	-0.0106889	0.026288
-0.0267534	-0.000440052	-0.0475914	-0.0460102	0.117707	0.0853093	0.000186999	-0.040568	-0.00194359	-0.0616594	-0.00903246	-0.0421447	-0.096255	0.0329478	0.013836	-0.0501734	-0.0670769	-0.0525161	0.0248886	-0.0612714	0.0424886	0.0394349	-0.0666755	0.0369903	0.00507696	0.0344436	-0.00499415	0.0575067	-0.00500171	-0.0127018	-0.0178894	-0.0178504	-0.0586083	-0.0519417	7.66255e-05	-0.0194625	0.031356	-0.036229	-0.00470883	-0.0825598	0.0629311	0.479434	0.0242132	-0.0362023	-0.0386848	-0.031055	-0.00279022	0.0107767	0.0322513	0.075026
0.0578397	-0.0382958	0.0483038	0.0104147	-0.0347856	0.00919942	0.0207787	0.0367815	0.0595986	0.0333526	0.0431071	0.011745	0.0493804	-0.0118136	0.0216032	0.000981869	0.0107762	0.0314336	-0.0247097	-0.132294	-0.0143491	-0.0170449	-0.00120223	0.0398074	0.0480376	-0.00405639	0.0141012	0.0736414	-0.00556819	0.0210211	0.0426047	0.0345193	-0.045997	-0.018874	-0.0102491	0.0449517	0.0135717	-0.0316174	-0.0445227	0.02581	-0.130924	-0.000624073	0.18028	0.0643287	0.0187884	0.0212531	0.0561201	0.0112981	-0.0288016	-0.00678036
-0.0342511	-0.0107779	-0.00858418	-0.0273697	0.0222598	-0.0191208	-0.064728	-0.0357509	0.0265186	-0.0199753	-0.0135079	0.0274803	-0.0139029	0.0426957	-0.0457427	-0.0300753	-0.00870331	-0.00753467	0.0132508	-0.00866911	-0.0553533	-0.017071	0.0214519	0.0118199	0.0248069	0.074347	-0.0535388	0.0364084	-0.0198625	0.0154511	-0.00170789	-0.0234617	-0.0364509	-0.0323379	-0.029163	0.0182883	-0.00092533	-0.0299089	-0.00529055	0.0329239	0.0226689	0.0649805	-0.0318479	0.238953	-0.0190332	-0.0167888	0.0802427	0.0200529	-0.0353239	-0.0456096
0.0161407	-0.0424286	-0.022706	-0.0749586	0.0457838	-0.056787	-0.0469664	0.0315556	0.0888123	-0.00159831	0.0181281	-0.126533	0.0509054	-0.0190272	0.0626359	-0.0319575	-0.0083467	-0.068892	-0.0403498	0.017854	0.0418466	-0.0471287	0.0746009	0.0260758	-0.0216845	0.0582419	-0.0492807	0.0671767	-0.0603526	0.00480592	0.00113056	0.00100377	0.0222839	0.022736	0.00152345	0.0614718	-0.0115077	-0.0384998	-0.0927901	-0.00125311	0.0882416	0.0260539	-0.0399806	-0.0486496	0.225971	0.0451446	0.0608615	-0.0152715	-0.0160297	-0.00878206
-0.0133118	-0.0382955	-0.00865011	-0.005781	0.00810628	0.0141891	-0.019353	-0.0903564	0.00564088	-0.0643778	0.00757195	0.0118044	0.0879556	0.0121814	-0.00244672	-0.0519046	-0.0247361	-0.0347788	-0.0228213	0.0140771	0.0527914	0.093973	0.0553475	0.00442164	0.02374	0.0333894	-0.0248967	-0.0503332	0.0734168	-0.0178359	0.0274094	-0.0155166	0.025403	0.0248494	0.014803	-0.0473757	0.0178787	-0.0845011	0.00170803	-0.00623816	0.0153623	0.0601271	-0.0368339	0.0085849	0.045864	0.330913	-0.00824441	0.0300953	-0.0621908	0.0434604
-0.0019733	0.00586754	0.0552854	0.046991	-0.00862062	0.0446876	-0.0688318	0.00208699	-0.0254796	-0.035753	0.0127009	0.0712997	-0.0554046	-0.10716	-0.00890724	0.0145229	0.0219972	-0.0497635	-0.035925	-0.0832581	-0.00407661	-0.0234159	-0.034002	-0.0155652	0.0049666	-0.0223494	0.0582838	-0.01732	-0.00323531	-0.0520573	-0.063099	0.0592492	-0.0675895	-0.045144	0.0512159	0.0696946	0.00603168	-0.100598	-0.00105908	0.0533648	-0.0261221	0.018146	0.0652713	0.0711331	0.0894996	0.0279218	0.515	0.0698956	-0.0959036	0.0699225
-0.0354098	-0.0731851	-0.0391123	-0.0776824	-0.0789632	-0.0157298	-0.0484865	-0.0762145	-0.0386478	0.00479536	0.0431487	-0.0108347	-0.0993033	-0.081478	-0.0031415	-0.0187868	-0.00482467	-0.0250778	-0.0698217	0.0355757	-0.0528354	0.0419418	0.0275175	-0.00761494	-0.0577136	0.00999164	-0.0131574	0.0372275	-0.00480786	0.0318627	-0.0214843	-0.0129068	-0.0961193	0.119585	-0.00298373	-0.0368327	-0.0451815	-0.029178	-0.0732265	-0.034552	0.0725459	0.0495041	0.0168097	0.098932	-0.0244167	0.0628202	0.0671091	0.316667	0.0254564	0.00999114
-0.0447175	-0.0526236	0.0393517	0.0170849	-0.0476963	-0.0182397	-0.00655666	0.00716731	-0.0368492	-0.0391224	0.0238482	0.0104068	-0.0179236	-0.0127224	0.0265694	0.10374	0.00527779	0.132236	0.0591794	-0.026398	0.0333813	0.00741875	-0.00428508	-0.00106301	-0.0203575	-0.0212462	0.00559774	-0.0303667	0.0110517	-0.0250537	-0.00673932	0.0067698	0.113564	-0.00806655	0.0364707	0.0656073	-0.00108878	0.0566744	-0.00329428	0.0336616	0.0375883	-0.0641397	-0.0495113	-0.0155685	-0.0164318	-0.0167206	-0.0452192	-0.0362855	0.325527	-0.0281384
0.0257589	0.0181807	0.0104635	-0.0103874	-0.0224935	0.0402157	-0.0302252	0.0424902	0.00938579	-0.0823507	-0.0441081	0.0284207	0.011219	0.0181062	-0.052988	-0.0250572	0.0132757	0.0544302	-0.00204242	0.00587496	-0.00662093	-0.0200039	-0.0249709	-0.0206193	-0.0271605	-0.134374	-0.0315658	-0.0977453	0.00219283	-0.0217153	-0.0828982	0.00648305	0.00436906	2.55769e-05	0.0188814	0.0666854	-0.0736585	-0.0191441	0.0536652	-0.0488961	0.0433491	-0.056475	-0.033749	0.0630353	-0.0242056	-0.0157281	0.0344403	-0.00325833	-0.0518971	0.59025
-0.0624956	0.026183	0.0561198	-0.0038909	0.0901485	0.0284692	0.0368973	0.0411862	-0.0765396	0.0298092	-0.021342	0.0580576	-0.0804931	0.136492	0.057346	-0.0405823	0.0317	0.0248696	0.033964	0.043771	0.0680469	-0.0320934	-0.00249107	0.00943942	-0.0451776	-0.0405407	-3.2383e-05	-0.0120371	0.0625899	-0.0436292	-0.0279881	-0.0463917	-0.0176223	-0.0628503	-0.0160402	-0.0315646	0.090059	-0.0200632	0.0754061	0.0262622	-0.042108	-0.024793	0.0169073	-0.0536795	-0.0172009	0.0479793	-0.0227569	-0.0412383	0.0396761	0.0802078
-0.0391407	-0.11926	-0.0348694	0.0179751	-0.0167103	0.04573	-0.0518853	-0.00744269	-0.00638022	-0.00889204	-0.013707	-0.0628546	0.0662964	-0.122078	-0.0262305	0.0833569	-0.0415542	0.0829489	-0.0474119	0.0358856	-0.0446021	0.0128668	0.0186917	0.00521907	0.0580995	0.0647118	0.0309178	0.0306719	-0.0693111	0.0414523	0.0313309	0.0252763	-0.0431581	0.000483955	-0.044388	0.0158843	-0.0289998	-0.0275932	-0.0583841	-0.00137292	0.0134942	0.0227733	-0.0470039	0.0351387	-0.0120619	0.00802705	-0.0164555	-0.029347	-0.0710621	0.0181847
-0.0536356	-0.0701897	-0.0624252	0.00206175	0.0641282	-0.0675162	-0.0733429	0.0164753	0.063772	-0.0811162	-0.0324977	-0.0283296	0.0328282	-0.0400571	-0.0442541	-0.0392582	0.0161401	0.0026506	0.0481339	-0.0835453	0.00692001	-0.0543985	-0.0188999	-0.0240281	-0.0153294	0.0662312	-0.0288646	0.0248087	0.0375855	0.028884	0.0243052	-0.0711453	-0.042798	0.0280522	-0.0597908	0.0264996	-0.0304858	-0.0287319	-0.0323549	-0.0211924	0.00584171	0.0393919	0.0396759	-0.0278222	0.0493486	0.0338288	-0.0369972	0.047456	0.0211403	-0.0101036
-0.0312347	0.0491726	-0.0156458	0.0283783	0.0258882	0.0759123	0.000282575	0.0190078	0.00980098	-0.00868425	-0.00964273	0.0288288	0.0248772	-0.00814171	-0.0016801	-0.0602096	0.0240581	-0.00942946	-0.0725891	0.0470136	-0.0815264	-0.00228289	-0.0309829	-0.0435643	0.053726	0.0365336	0.028579	0.0086531	-0.0410134	0.0356776	-0.00471106	0.0289458	0.0257058	0.00598279	0.042794	0.00401688	-0.026157	0.0211695	0.0350623	0.0633134	0.0214484	-0.129938	0.0656321	-0.0695171	-0.0177065	0.0820616	0.0418056	-0.0220233	-0.0975434	0.0790817
0.0494589	-0.0935443	-0.0704026	0.017248	-0.0257273	-0.077497	-0.0949108	0.00889882	-0.0283231	-0.0689608	-0.0532866	0.00830452	-0.0220166	-0.0610458	-0.0204575	0.0835348	-0.0458332	0.0270813	0.016239	-0.0199761	0.020095	-0.0373569	-0.00699074	0.0076788	0.0112011	0.0403914	0.0344194	-0.0196394	0.023798	0.00784368	0.0356742	0.0829583	-0.0569714	-0.0141788	-0.0202075	-0.00346928	-0.0717626	-0.0212898	0.0300166	0.0507589	0.0769511	0.0413194	0.0148539	-0.0433121	0.0272078	0.0476598	0.0200682	-0.00367396	-0.0194732	0.0516699
-0.0343046	-0.0339577	-0.0162819	-0.00636743	0.0598374	-0.0313396	0.00699268	0.033199	-0.0302041	-0.0656746	0.0463178	-0.00756131	-0.0244719	0.0515378	-0.00503285	0.0250742	0.0138905	-0.0378478	-0.0347562	0.0495696	-0.0123403	0.0861354	0.0168624	-0.0288554	0.00691043	0.00573371	-0.0302662	-0.0535657	0.0441493	-0.0783592	-0.0234281	-0.0340917	0.0252136	-0.0249387	-0.00452034	-0.0601594	-0.0211004	-0.0177535	-0.099015	-0.0270098	0.002555	0.0693907	0.0557892	-0.00204553	0.0173059	0.0713539	0.00640719	0.0231976	0.0361522	0.000221067
-0.0119622	0.0133725	0.0465044	-0.0363206	-0.00229254	0.0470622	0.00955141	0.0340576	-0.0268016	0.0813426	-0.0885247	0.0426533	0.0422656	0.111032	-0.00715893	0.00918776	-0.0650432	-0.0183068	0.0182402	-0.0192518	0.0486983	-0.00245324	0.0169154	-0.0607808	-0.0155297	-0.0382267	-0.00705573	0.0336016	0.0602158	-0.00445728	-0.00394548	-0.0140677	-0.0152348	0.0436295	0.0894976	-0.018633	0.00288536	-0.0161842	0.0396889	0.057449	0.0651695	0.0463768	0.0532721	0.0168293	-0.0444745	0.00164399	-0.0686038	-0.00942515	0.0743741	0.103834
0.0409079	0.00231077	0.0659478	-0.0203332	-0.0579534	-0.0122709	0.023457	-0.0465469	-0.0188087	-0.0163997	0.0516827	0.0486846	0.0172832	0.00360023	-0.0162281	-0.0188612	-0.0550242	0.0175253	-0.0180646	0.0164778	0.0651355	-0.0532169	0.0131988	0.0423939	0.0145482	-0.0498044	-0.0700076	-0.0483272	-0.0499764	0.00784149	-0.034583	0.0764508	-0.125987	0.0427139	-0.00462295	-0.0991231	-0.0459101	0.0841789	0.0598506	0.0275325	-0.0186075	0.1018	0.063098	0.0962205	-0.00877398	-0.00358142	-0.0918359	-0.0109789	-0.0229538	0.0142403
0.0227922	0.0980663	0.0423946	0.0182959	0.0322752	0.0538172	0.0640883	-0.0248275	-0.036161	0.015877	0.0179831	0.0129176	0.0522553	0.00672684	0.00459769	-0.115136	0.0050637	0.0147592	0.0180729	0.0222341	0.0436398	0.0736574	-0.00318038	0.0031104	-0.0607178	-0.0526872	0.104197	0.0695508	0.00639019	-0.0804275	-0.0662135	-0.0674142	-0.0563611	-0.012078	0.030529	-0.0735268	0.137233	-0.0707186	0.068928	0.0108055	-0.05315	0.0267403	-0.0174515	0.00821239	0.0219333	0.0143152	-0.0447737	0.0314365	0.0305981	0.0340435
0.0389398	-0.0190996	-0.0346138	-0.0402211	-0.00259739	-0.0522376	-0.037086	-0.0239564	-0.00746229	0.110064	0.0826134	-0.177574	-0.0162518	-0.0963744	0.0384952	-0.0711635	-0.0552696	-0.0124522	0.00947275	0.0469374	-0.0251059	0.0810878	0.0162566	-0.0449343	0.0782063	0.0722169	0.00185992	0.0660417	-0.0236641	0.0728409	0.0278642	0.0285723	0.089787	0.0943357	0.0199009	-0.00904917	0.0395562	0.049547	-0.159311	-0.000971737	0.0430562	0.0478913	-0.0282643	-0.0313701	0.00540317	0.028748	-0.00034736	0.078483	-0.0447596	-0.103077
-0.0519253	0.0822187	0.0235802	0.00850605	0.0547392	0.0335487	0.0243479	-0.00387371	-0.0561334	-0.0491736	-0.006897	0.126885	0.0494475	0.102704	0.000647803	0.0175724	0.0339048	0.0920576	0.0916024	0.0849676	0.040906	-0.00378701	-0.0580367	-0.00131361	-0.059933	-0.0750919	0.0506774	-0.00496831	-0.0247094	-0.0301088	-0.0978652	0.0121549	-0.00626282	0.0121837	0.0325954	-0.143842	0.0177631	0.0137429	0.015902	-0.120086	0.012074	0.0219941	-0.0206973	-0.0244247	-0.0542106	-0.0276803	0.00993643	0.0115926	0.0356462	-0.0202949
0.0632945	0.0345627	-0.0107533	0.066763	-0.0160499	0.0132031	0.0116754	0.0168416	-0.011651	0.0430498	-0.0939545	0.0581209	-0.0891143	0.110414	0.0565771	-0.0476329	-0.0134784	-0.031484	-0.0407328	-0.0266847	-0.112336	0.0263602	0.0230986	0.014499	0.00783508	0.0457915	-0.0140821	-0.0442148	-0.0448105	0.0219149	-0.00916818	-0.070098	-0.0689109	-0.068399	-0.0528778	-0.0712086	0.0505967	0.066265	0.0135436	0.00337582	0.0210832	0.0421262	-0.0647478	-0.0750043	-0.0197108	0.0639355	-0.0514356	-0.000367631	-0.0523272	0.0791457
0.00460981	-0.0667395	0.0408673	-0.0173839	0.0665002	0.00974307	0.0176721	0.0247262	-0.0624526	0.0625634	-0.0119894	0.0411708	-0.0173558	0.0999096	-0.0818759	-0.038125	0.0525933	0.0254304	0.0104058	-0.0644699	0.0163829	0.0233944	-0.0608937	0.0750793	0.00193947	-0.0526934	-0.0225508	0.0362208	0.053159	0.0206512	-0.0116895	-0.0550727	-0.00383213	-0.0707114	0.0315809	-0.0674347	0.0866606	-0.017154	0.0153045	-0.0788683	0.0842695	-0.00371195	0.0484058	-0.0171856	0.0386133	-0.0322223	-0.0197327	-0.0372416	-0.00409177	0.0226296
-0.0145423	0.0207805	0.00832689	-0.0680369	-0.0359254	-0.0114213	0.0259046	0.0116937	0.0571706	0.0379081	-0.000461893	0.0167089	-0.0387769	-0.0213491	-0.0459827	0.0469045	-0.0718009	-0.0290858	-0.0347476	-0.0245098	-0.111707	0.0235611	0.0192176	0.0214399	-0.0669481	-0.0138572	-0.0104486	-0.0348235	0.0381697	0.0465706	0.00584545	0.0190651	-1.6594e-05	0.00445675	0.0258207	-0.00883141	-0.0906616	0.0255662	0.0650721	0.030051	0.0921915	0.0284014	-0.0200097	-0.0614366	-0.0617365	-0.0347843	0.0229307	0.0450551	0.0112153	0.0390109
-0.0256195	0.0800083	-0.0434571	-0.0945956	0.0191322	0.00243343	0.0271369	-0.0311432	-0.076423	0.0580364	0.0541884	0.0116048	0.031811	0.0181525	0.00460504	-0.02702	-0.0342019	-0.047884	0.0383588	0.0868101	0.0171314	0.0571576	-0.0722789	0.050019	-0.0250978	-0.00290375	0.0131982	0.0948324	-0.00813896	-0.0116808	0.0333558	-0.090228	-0.0272214	-0.10554	0.0773632	0.0103504	0.0421851	-0.0126882	0.0557674	-0.0856289	-0.00549684	0.112825	0.0445816	-0.0127865	-0.0409287	0.0225688	-0.0181951	0.0759475	-0.0268604	-0.060244
-0.00987609	-0.00969318	0.060346	0.0495488	-0.00500867	0.0267746	-0.0177017	0.0110054	-0.0406664	-0.0091	0.0522315	0.0057331	0.0311184	-0.0610982	-0.0505066	0.0668789	-0.00422663	0.0331343	0.00252387	0.00968453	0.0445353	-0.0243256	-0.0389883	0.0619714	-0.0342189	-0.004873	0.111382	0.111688	0.0275878	0.0577991	0.0596121	0.0255605	0.00211701	-0.0753123	0.0193898	-0.0578866	0.0432657	-0.0601207	0.0923116	-0.00645607	0.054117	-0.0867943	0.0309703	0.009672	0.0250536	0.0484686	0.0665979	-0.0163847	-0.0093462	0.00315191
-0.00874823	0.0138004	-0.00462116	0.0168934	0.0359762	-0.0469635	-0.0219479	-0.0321772	-0.021243	-0.0448914	0.0535846	0.0199622	0.0353562	0.00702268	0.0572471	0.030386	0.00981204	-0.01153	0.134513	-0.0220275	-0.0311807	0.0710524	-0.0399504	-0.0177527	-0.0187464	-0.0131135	-0.0120635	-0.0620858	0.0271353	-0.0506916	0.0300664	-0.0334483	0.0229403	0.0376117	-0.0732083	-0.0179294	-0.0311962	0.0743196	0.0291003	0.017931	-0.0702732	-0.0724348	0.00899529	-0.0499955	0.0423231	-0.0391627	-0.0135233	0.0284718	-0.0353219	0.0416166
0.0263359	-0.0488791	0.0297999	0.00903769	-0.0539481	0.0523878	0.0359102	-0.0162776	-0.0257526	0.00497215	0.0265931	-0.0771986	0.0607795	0.0128015	-0.048728	0.0228082	-0.0039953	-0.0165783	-0.0861076	0.0574611	0.0597255	-0.0205191	0.0394584	-0.00526628	-0.0109009	0.0210888	0.00251293	0.0298054	-0.0248009	-0.0332829	-0.00983223	0.0515961	-0.0371964	-0.0510918	-0.0687283	-0.0685434	-0.0191564	-0.00859619	0.0233277	0.0218061	-0.0470054	0.015481	-0.0647958	-0.0537571	-0.019866	0.0607801	-0.0628498	-0.04074	-0.000142859	-0.0392112
0.0135509	0.0339605	0.0119197	-0.0261985	0.0949584	-0.0270835	0.042036	0.0273785	-0.0380315	-0.064625	-0.0238942	0.028904	0.038845	0.0629191	0.0281832	0.0533144	0.0154845	-0.0777715	0.0337816	-0.010224	0.0131286	0.00470605	0.0671041	0.0773253	-0.0638104	-0.0864695	-0.0170809	-0.00281154	0.0495445	-0.0481105	-0.0147117	-0.0144097	-0.0294058	-0.109742	0.0818347	-0.0965536	-0.0273849	-0.00541256	0.11584	0.0686193	-0.00613759	0.0309884	0.0802353	0.10691	0.0617587	0.0782592	0.0457083	-0.0148947	0.0621236	0.0448772
-0.0183486	-0.0536119	-0.0424981	-0.0420434	0.0340812	0.0173995	-0.0308374	0.00931757	-0.0245018	-0.014586	0.0134462	-0.0387696	0.0870574	0.00511247	0.0460219	0.0563022	-0.0104845	0.0596632	0.0367152	0.0410637	-0.016616	0.107315	0.0497307	-0.000940763	0.00409733	0.0215995	-0.078745	-0.0886091	-0.0257649	0.0413976	0.057048	-0.00423709	0.00687973	0.0438689	-0.0484527	0.0403001	-0.0392131	-0.0427121	-0.0496205	0.0719952	0.0245242	0.0543288	-0.0605815	-0.0244934	0.00421642	-0.0181623	-0.00215	0.0143373	0.022445	-0.0939863
-0.0100475	0.0308477	0.0280524	0.00469746	0.0558502	0.0208886	-0.0327571	0.088807	-0.105973	-0.00720045	0.112862	0.0337104	0.0556208	0.11724	-0.0381523	-0.044854	0.0772671	0.00502164	0.0270596	0.0640266	0.0296111	-0.0484752	-0.0550273	0.00936627	0.048942	-0.0593121	0.06515	-0.0432407	0.0140136	-0.0837075	0.0166912	0.0344377	-0.0473151	-0.0471166	-2.42499e-05	-0.125718	0.0379778	-0.0135411	0.0148659	0.0176378	0.00421934	-0.0597092	-0.0124444	-0.0556247	0.0342271	-0.056736	0.0594812	-0.0793555	0.0327287	0.0675733
0.0333617	-0.0751569	0.035826	-0.0247699	-0.0178432	0.0586169	0.0129342	-0.0140329	-0.014261	0.0292619	0.0697479	-0.0455077	0.0242819	-0.0359754	-0.0429305	0.0365251	-0.101345	0.00131675	-0.044719	0.0261476	0.0560252	0.0125255	0.00718116	-0.0725179	0.0665218	0.0477653	-0.0549827	-0.0551441	0.010535	-0.00171881	0.0978138	0.0164586	0.0837182	-0.0228502	-0.028504	0.0150324	-0.0216511	0.0797688	-0.0422283	0.00897812	0.0510096	0.0357187	0.0395635	-0.0299671	-0.0726613	-0.0433834	-0.00338995	-0.052951	0.0212698	-0.0551732
-0.0296517	-0.000652909	0.0399727	-0.0165441	0.0474637	0.0289646	0.0654875	0.017147	-0.126234	0.0212354	0.0513582	0.0393111	0.0088844	0.113011	-0.0344476	-0.0269443	-0.0133854	-0.0380905	0.0697334	-0.0263258	-0.0255294	0.0994751	0.0353618	0.0266467	-0.0311658	0.00866437	0.0499614	-0.0286407	0.109743	0.0119624	0.00805324	0.0309334	0.0168239	-0.0604046	-0.0406155	-0.0286894	0.0230265	0.0268175	0.0768656	-0.0689556	-0.0435305	0.00217411	0.0406115	-0.00010223	-0.0803103	-0.04487	0.0661992	0.0357292	-0.0180333	0.0224724
0.0306559	-0.0575351	0.000930966	0.000510083	-0.0829076	-0.0545565	0.0593637	-0.00412267	0.0767137	0.050071	0.0527395	-0.038927	0.0622791	-0.0498692	-0.00528777	0.014947	-0.0769909	-0.029731	0.012655	-0.0358834	0.0165897	0.0248807	0.0175964	-0.0468682	-0.0203794	-0.0308466	0.0778285	-0.0255095	-0.013172	0.00297087	0.0704137	0.0776167	0.027156	0.00615549	-0.0529202	0.071507	-0.125956	-0.038137	0.0884245	0.00550734	-0.0154262	-0.0106551	0.0261177	-0.0120532	0.0206275	0.0500807	-0.0338064	-0.110072	0.00376	-0.0136138
0.0629208	-0.170258	-0.111694	0.00565303	-0.0520271	-0.0908565	-0.0199697	0.009011	-0.0108247	-0.0036016	0.0478667	-0.104727	-0.0497521	-0.0532564	0.00718138	-0.014792	-0.00506977	-0.0092045	-0.0290286	0.018287	-0.0394919	0.0290842	0.00305666	-0.0800424	-0.029368	-0.0179219	-0.0460363	0.0186487	-0.0181697	-0.0121194	0.0363844	-0.00573758	-0.0765796	0.018425	-0.0390033	0.0384422	-0.0390841	0.00981835	-0.0553861	0.0221976	-0.0378688	-0.0310799	0.0496759	0.019895	0.0986456	0.0351	0.0184768	0.0350105	0.0241835	-0.0457743
0.113693	6.806e-07	-0.0381337	0.0370923	0.00484152	-0.0196272	-0.0453578	-0.0673465	-0.0714086	0.0616579	-0.0106235	0.0129393	-0.0587328	-0.0610834	-0.0355291	0.0440159	0.0241682	-0.0526179	0.015269	0.00518292	0.00919109	0.0154146	0.041667	0.0423963	0.0641083	0.031997	-0.0547358	-0.0134046	0.00116011	-0.022634	0.0174549	0.023643	-0.0320544	0.00950025	0.0557355	0.00224462	0.0568184	0.02162	0.00738933	-0.0185235	-0.0143752	-0.011267	0.0243238	-0.00743361	0.0168558	-0.0104245	-0.0298779	-0.00874083	0.0637335	-0.0169776
-0.052145	-0.0289322	-0.0812764	-0.0120393	-0.0272326	-0.0682925	-0.0562061	0.00588986	0.0750359	-0.0896651	0.0508474	-0.0594684	0.0178238	-0.0352811	-0.00808373	0.0180583	-0.00794419	0.0455549	0.0103229	-0.00576686	0.0444034	0.0184594	-0.0168447	-0.0392694	-0.0416371	0.0748782	-0.0130215	0.0113552	0.0341852	-0.0734983	-0.0437717	-0.0341316	-0.0187337	0.0493424	0.021684	0.0257063	-0.0675342	0.0637829	-0.0540419	0.0578002	0.0388646	0.0196039	-0.0380639	-0.00918104	-0.00707801	0.0441237	-0.00130941	0.0150459	0.0149492	0.031911
-0.0348621	-0.0156029	-0.0157152	-0.053349	0.0447989	0.0187778	0.018326	-0.0222656	-0.0217132	0.0283118	0.0535599	-0.0951533	0.0181277	-0.0337328	-0.0474969	0.0427011	0.0738296	0.0312061	0.0315738	-0.0117926	-0.0400874	0.0338088	0.021157	0.0238737	0.0147859	-0.0313846	-0.00248619	0.0561059	0.00172248	-0.014694	0.0686798	-0.00998128	-0.0508599	0.0204028	-0.0504717	0.0150217	0.00662142	0.10589	0.0311464	-0.0480958	0.00153935	-0.0232888	-0.0298355	0.00164759	0.0224773	-0.00357155	0.0323765	-0.0424599	-0.0436697	-0.0128387
-0.00363345	-0.0428098	0.0638625	0.0151983	0.0078059	0.0400651	-0.0596975	0.0136043	0.00322711	0.00645395	-0.00580102	0.00667662	-0.0455754	-0.0100487	-0.0417403	-0.0135732	0.0137267	0.0550836	-0.0646082	-0.00448017	-0.0203617	-0.0156581	0.0604996	0.0160355	0.00371202	0.051458	0.093669	0.0402817	-0.0561734	-0.00477914	-0.033683	-0.0260361	0.0513018	0.01363	-0.0186281	-0.0672793	-0.0405366	-0.0458451	-0.0110029	0.00116886	-0.0225105	0.0381748	0.0250231	-0.0608518	0.0288151	-0.00828794	0.0689834	-0.0280165	0.0164691	-0.00233592
0.00482021	0.0144557	-0.0157116	0.0124677	0.0408725	-0.0617747	-0.0484865	0.0101232	-0.0771795	-0.00104298	-0.0738771	-0.0907898	-0.0743565	-0.038427	0.00404096	-0.0753726	-0.0253792	0.017824	-0.0775887	0.0266605	-0.028587	0.0309969	0.00149041	-0.031733	0.0514557	0.0467929	0.0172437	0.0748642	0.00657047	-0.0619673	0.0842688	0.0392553	-0.0145708	0.0198408	-0.00596575	-0.0689522	0.0593453	0.115277	-0.0839761	-0.109777	0.0235674	0.0280929	-0.0236744	-0.0742508	0.0289886	0.0848772	0.0144627	0.0310643	-0.0742869	0.0365707
0.020599	0.0340759	0.0255006	0.0295255	-0.0546867	-0.0291122	0.0452082	0.0561114	0.00633872	0.0115267	-0.00977729	0.0467521	0.0219228	0.0181155	-0.0330598	-0.0929803	-0.0108957	-0.0962208	0.0630197	0.0297929	0.0398963	0.00471213	0.00631901	-0.0551191	0.005647	0.0147427	0.017491	-0.00116715	0.00449964	-0.0104304	-0.0141941	0.0649324	0.0432143	0.0122446	0.0221156	-0.0483119	-0.0509356	-0.0355199	-0.0474257	-0.0108487	0.0216882	-0.0987681	0.0133443	0.00292051	-0.00257728	-0.0452542	0.0726874	0.0355045	-0.046683	-0.0448323
0.0195353	-0.0533895	-0.124636	0.0318636	-0.00601485	-0.052144	-0.0570684	-0.0359258	0.0083434	0.00838542	-0.0350626	-0.104719	-0.00577289	-0.0589818	0.00126141	0.00190645	-0.0165366	-0.0379323	-0.023962	-0.0506162	-0.0680927	0.0162984	0.0055875	-0.111421	0.0269208	-0.0584865	0.0192504	0.00135902	0.0566467	0.0198364	0.000140357	-0.0437156	0.0127052	0.0922967	0.0598284	0.068377	0.0167289	-0.0231897	-0.0107388	0.00387501	0.0237589	-0.0301567	-0.0245362	-0.0768149	0.127406	0.0329565	-0.0032373	0.00104193	-0.0447112	-0.0080334
-0.0672237	0.0318316	0.0154175	0.015653	0.0339776	0.0985286	0.0263687	-0.0387891	-0.0572659	0.0676549	-0.00868359	0.0848474	-0.00972664	0.0363597	-0.0174366	-0.0260741	0.0152155	-0.0604675	0.0055037	0.150784	0.0399464	0.00519264	-0.0556461	0.0664736	0.111492	0.0312234	0.0198851	-0.0262097	-0.0174798	-0.0453794	-0.058891	-0.0397141	-0.0928271	0.0512868	-0.0650791	-0.0140799	0.0837169	0.061619	0.0386648	0.0214547	-0.0380504	0.04029	0.0584396	-0.0317357	-0.00448763	0.0371052	-0.0823922	0.00684971	0.0821423	0.00381609
-0.00633877	-0.0135951	0.0882799	0.0668496	0.00621752	0.0332915	-0.0663353	0.102658	0.0190703	0.0239835	-0.0225592	0.0256324	-0.021596	-0.045471	0.0866096	-0.014775	-0.0110306	-0.0621353	0.0383702	-0.0447703	0.0295896	-0.148543	0.0107554	0.0477827	0.0293629	-0.0114255	0.0232422	0.0517375	-0.0192229	-0.03486	0.012739	-0.00664287	-0.00263297	-0.01756	0.0273859	0.0538531	0.0686721	0.0289414	0.0361284	-0.0658704	0.0144916	0.0413752	0.00962034	0.00984339	0.0452339	-0.0283749	0.0204141	-0.06056	0.0500427	0.00482816
0.0256995	-0.0208173	0.0726729	0.0161161	0.0185404	-0.0148966	0.0371973	0.00764678	0.0883889	0.0580264	-0.0285848	-0.0361246	0.0448697	-0.000730915	0.0273573	0.00916362	0.0735799	-0.0342889	0.0677761	0.0125094	-0.0365027	0.0331169	-0.0844664	-0.00644407	0.0197373	-0.0327513	0.019549	-0.0493672	-0.0535933	0.104313	0.0239643	-0.0973768	0.00458332	0.0122003	-0.0323016	0.0234311	0.0297533	0.0568269	0.081811	-0.063182	0.000792701	0.0214107	-0.0192503	-0.0020736	-0.0548386	-0.0354455	-0.0268568	-0.0380469	0.0360786	0.00527435
0.00579552	0.00346669	0.09884	-0.0297426	-0.0177084	-0.0877846	-0.0570386	0.0796246	0.0156625	-0.0424969	-0.022554	-0.00331248	-0.0919668	-0.0167276	-0.0277972	-0.0131924	-0.035384	-0.0293321	-0.137729	-0.0369997	-0.0308644	-0.0388816	0.0166953	0.0092904	-0.00177552	0.101991	-0.0251758	0.042441	0.000451005	0.0232638	0.051705	0.0671827	0.0404848	0.0558483	0.0739858	-0.0420491	0.00031356	-0.023313	-0.0422352	-0.021741	0.0204262	-0.00488613	-0.00370077	0.0288842	0.0287372	-0.0183023	0.0319287	0.0087006	-0.0150919	0.0121193
-0.0124363	-0.0388535	-0.064683	0.0160343	0.0355598	0.0120624	-0.00150073	0.0412345	0.015914	-0.0363319	0.0283681	0.0471741	0.028809	-0.0261182	0.0111974	0.0710222	0.0343781	-0.0842411	-0.0425207	-0.00819144	0.0193832	0.0203072	-0.109953	-0.0470041	-0.100805	-0.00923473	-0.00648912	-0.0572194	0.0252179	0.0678914	0.0890303	0.0692879	-0.0399028	0.0599221	0.0622064	0.0234984	-0.01302	-0.00927463	0.0767156	-0.0322639	0.00127088	-0.0329621	0.0541939	0.0340874	-0.00993598	-0.00351279	0.0586939	-0.0346908	-0.0772846	0.0530052
0.0413622	-0.0832705	-0.0114303	-0.0774008	0.00457688	-0.0436695	-0.110299	-0.0498576	0.00925733	-0.0156461	-0.0333796	-0.0892971	-0.0121269	-0.00563772	0.0494184	0.0580197	-0.0332228	0.017045	0.0311481	0.0327114	-0.0968833	0.0994318	0.0709548	0.0236721	-0.0375398	0.0457919	0.0075607	0.0115247	0.0177434	0.0285858	0.0628708	-0.090408	-0.0252868	0.056024	-0.0501328	0.0289153	0.0164391	0.0672387	-0.0247978	-0.0618729	-0.0619112	-0.010629	-0.0459859	0.03794	0.0260893	-0.0273886	0.00836489	-0.00133173	-0.0661436	-0.099205
-0.0413757	-0.0123002	-0.0777758	-0.0467615	0.0188118	-0.0359395	0.052118	-0.0551092	-0.0552425	-0.0411742	0.056369	0.00881306	-0.0104304	-0.0734001	-0.0487618	0.0378293	-0.0516453	-0.0149269	-0.0620666	-0.00522665	-0.0821261	0.0352579	0.0149342	0.00143504	-0.0534938	0.040701	-0.0245298	-0.0255277	-0.0207901	0.012925	-0.0705913	0.0548449	0.0550732	0.0664664	0.0377529	0.104625	-0.0190627	-0.00410433	-0.0657266	0.0218851	0.059355	0.029198	-0.0329107	-0.0209998	0.0497746	0.0121645	-0.00908851	-0.0375363	-0.0814425	0.0278884
-0.0192445	0.0243583	0.0207086	-0.016366	0.0176148	0.0297536	-0.102088	0.000427889	-0.0118322	0.0131445	0.0399449	0.0347731	0.0812758	-0.00757803	0.0182079	0.0242354	-0.00427511	-0.044247	0.0742913	0.0498683	-0.0113241	0.0419119	-0.0254504	-0.015353	-0.0160614	-0.0129674	-0.00644834	0.0645787	-0.125876	-0.0111284	-0.0212269	0.00667425	0.0608905	-0.00346864	0.0572679	0.0353245	-0.0339681	-0.0229433	0.0122757	-0.037114	-0.0434059	0.0473474	-0.0531497	0.0186805	0.00101047	-0.0871131	0.0262197	0.0457691	-0.0468116	0.043146
0.0833716	0.00338486	-0.062068	0.000377245	-0.0225181	-0.0692495	-0.0538235	0.0428014	-0.00672225	-0.0171398	-0.015535	-0.0226375	-0.0534267	0.0820303	0.0374306	0.0464012	-0.0068167	-0.0167132	-0.085925	-0.0212437	0.0203925	-0.0325021	-0.0217156	-0.00838593	0.00245022	0.00791461	0.0359446	-0.0450364	-0.064799	0.0323384	-0.0338056	0.0570153	-0.0168224	-0.00532711	0.0135392	-0.0748473	0.00312699	-0.0278952	-0.0659416	-0.00853125	-0.0111795	-0.0841355	0.0230643	-0.0105889	-0.00459984	0.0268701	-0.0547439	-0.0388016	-0.039722	-0.0258569
-0.0176355	-0.105988	-0.0293079	-0.0136355	0.0133367	-0.016838	-0.107857	-0.0395108	0.0344598	-0.0232801	-0.0340753	-0.0793088	0.0892395	-0.0854744	-0.000604083	0.0146575	-0.00891898	-0.0106064	0.0239913	0.00581111	-0.00113882	-0.0184258	0.0573333	-0.0679229	-0.0585775	0.0562806	-0.00474386	-0.113493	-0.0279935	0.0443223	0.061812	-0.0088689	-0.0101671	0.00945543	-0.00639635	0.0505642	-0.0851654	-0.0277818	-0.0296445	0.0311942	-0.0387533	-0.0246756	0.0650081	0.0198938	0.010036	0.120682	0.0588572	-0.0398858	-0.0319087	-0.0155807
-0.000107974	-0.0436752	0.0662932	0.0137799	0.0446109	-0.0956991	-0.0169639	-0.0536989	0.0705001	0.0272938	-0.00254945	0.0027171	-0.0274501	-0.0228128	0.0398931	0.00362215	-0.0590007	0.0199897	0.009279	-0.0241753	0.0432892	0.0418985	0.0164204	-0.0119023	-0.0123119	-0.00350538	0.00706168	0.0484161	-0.0226852	-0.0513372	0.0366056	0.023875	-0.00128562	0.0316192	0.0201685	0.00236884	-0.0119425	-0.0027218	0.00653314	0.0319655	0.0888064	-0.0648466	-0.0467418	-0.0287933	0.0618689	0.0334893	0.0206803	0.00687793	0.00894256	0.0145931
0.0447539	-0.0485274	-0.042341	0.0390212	0.0229771	-0.0184101	-0.0951719	-0.0508026	0.000783297	0.0237739	0.0766021	0.00762591	-0.0300076	-0.0484179	0.00135606	-0.00857043	0.0258785	0.0154819	-0.0167585	0.0329282	0.0730021	0.0205351	0.0993993	-0.0364608	0.0760158	0.0689402	-0.103841	0.0497212	0.0293875	-0.0584141	-0.0130601	0.0163739	0.028092	-0.0840268	0.0424554	0.0460406	-0.0564501	-0.0518064	0.00985987	0.0201096	-0.00135427	0.0549254	0.0529077	-0.011924	0.0645192	0.0531088	-0.0192842	-0.0748573	-0.0550488	-0.00317843
-0.00357007	-0.0323613	0.00930991	0.00919406	-0.0374927	0.0606766	-0.00210025	-0.0135977	-0.0331017	0.0172629	-0.00314526	-0.0159983	0.109367	-0.00358406	-0.0466917	-0.00417711	0.0709946	0.0214811	0.015593	0.0788366	-0.0179218	-0.0207452	0.043911	0.0342834	-0.00157725	0.0229098	0.0451358	-0.0483108	0.0179204	0.0182591	0.0939994	0.0240033	0.0120889	-0.0384684	-0.00320177	-0.0429147	-0.0370796	-0.0559222	-0.0213815	-0.0771391	-0.0356689	0.0205213	-0.00234722	0.0268372	0.0506263	0.0133955	-0.0321481	0.0110175	0.0524404	0.00962324
-0.0200563	-0.0243532	-0.0622581	0.0315893	-0.0296552	0.00959972	-0.0409216	0.0760307	0.0477148	0.0510967	0.0282281	0.0848894	-0.0296316	0.00311442	0.00829086	-0.109233	-0.0136909	-0.0132407	0.0115396	-0.0149078	0.0490337	-0.0302435	0.0276282	0.097741	0.0623321	-0.00334374	0.041679	0.0264159	-0.0515993	0.0439793	0.0624979	0.0220544	0.0822891	0.057296	-0.0301143	0.0108465	0.0157572	-0.00831665	-0.028551	-0.0259543	-0.00208815	-0.022552	-0.0371806	0.0525184	0.0474595	0.0426803	-0.0331318	0.061082	-0.0278382	0.0434525
0.000895803	0.0276827	0.0397372	-0.0671734	0.0232588	0.0440197	-0.0536564	-0.0935451	0.0835381	0.0159977	0.0719626	0.0143414	0.0236256	0.100031	-0.00258955	0.0566751	0.114715	-0.00826603	0.0989549	-0.0126085	0.0365399	0.0486626	-0.0572	-0.000970458	-0.0377664	-0.0164719	-0.0462529	0.0300483	-0.005252	-0.027237	0.0267146	-0.0167596	-0.0637188	0.0419416	-0.0168135	-0.0433639	-0.0225116	-0.00749104	0.0193137	0.0494686	0.0249218	-0.0219799	0.00863368	-0.0492708	-0.0284007	0.105248	0.0055448	-0.0200642	0.00195032	-0.054095
0.0658382	0.0235845	0.0167881	0.0117631	0.0327395	-0.0301708	0.0317508	-0.0512651	0.0563652	-0.0220212	0.000618231	-0.0377112	0.0328119	0.00620822	-0.0270467	-0.0459059	0.0116188	-0.110401	0.00517886	0.0202042	0.00140349	-0.0427804	-0.00213883	-0.004864	0.050726	0.0222035	0.0194783	0.0297045	-0.0326448	-0.0951902	-0.0114308	0.0257226	-0.00840942	-0.0285128	0.00896389	0.0659474	0.0284338	0.0470466	0.0311204	-0.0103335	-0.0148881	0.0431009	0.0310572	0.0417634	0.0920844	0.0774962	0.0605812	0.010978	-0.00968987	0.0282342
0.00581552	-0.0310188	0.00786141	0.0200702	0.000322838	0.0221096	0.0581957	-0.025297	-0.0290611	-0.015737	-0.0191496	0.0316094	0.0369095	0.0492804	0.00974147	-0.0199219	-0.0115795	0.0409389	0.0251608	0.0168823	-0.0446248	0.04301	0.023067	0.0154726	-0.00344035	0.0400659	0.0139075	-0.0268414	0.00946652	-0.0182157	-0.0124231	-0.0602771	0.0629714	-0.070911	0.0315796	-0.0637181	0.0737977	-0.0321185	0.0196926	0.00462535	-0.00445937	0.0657827	0.012609	0.0340306	-0.0682233	-0.0339713	-0.0595247	-0.00672991	0.0367038	0.0289816
0.0137267	-0.0148098	-0.0614761	-0.000176656	0.0635128	0.0157239	0.0264428	0.0222105	0.0584229	-0.00861221	-0.014925	0.0242252	-0.000475566	-0.0980262	0.0327253	0.0494083	0.0324765	-0.0101191	-0.0159875	0.0195533	-0.011488	0.0393242	0.0256382	-0.0444742	0.00937785	-0.00313601	-0.0357341	-0.0745871	0.0376518	0.0391005	0.00380129	0.0460653	0.0518433	0.0663914	-0.0286138	0.0340899	-0.0173491	0.0219038	-0.0200843	0.0159392	-0.0389932	0.0453864	-0.0124028	0.0708341	0.00118166	-0.020201	0.0139195	-0.0394473	-0.00291839	-0.0254822
0.0395344	-0.0484769	-0.0119188	-0.0268311	0.0605636	-0.0414726	0.0490065	0.0147799	-0.0521988	0.055067	0.00887372	0.0253011	-0.0354663	0.083275	-0.0330704	-0.0590766	-0.0347123	0.013913	-0.0301609	0.0450665	0.0688009	0.0652293	-0.0155741	-0.0518763	0.0371143	0.0129875	-0.0521545	0.0464482	0.0862651	0.037186	0.0280158	0.0108807	-0.014725	0.0342872	0.0185688	-0.0819747	0.0273552	-0.00896288	0.0501957	-0.0670363	-0.0088823	0.00935957	-0.0417538	0.0178683	0.0406037	-0.0715832	-0.0410926	0.0138346	-0.00324234	-0.0181637
-0.119206	0.0191929	-0.00525813	-0.00509483	-0.0347681	0.048126	-0.0446651	-0.0922493	0.0696766	-0.00895665	0.0616777	-0.0704369	-0.00292691	0.0065619	-0.00426843	-0.0512199	-0.0332787	-0.0300721	-0.0530071	0.00269382	-0.0515932	0.031085	0.0260395	0.0387549	0.102835	-0.0157419	-0.0146904	0.0288702	-0.0119595	-0.0163209	-0.00204624	0.0081609	0.0428287	0.0451736	0.0461134	0.00622472	-0.0332178	0.0279874	-0.0329288	-0.0492092	0.00282025	0.0699894	0.0369851	-0.111484	0.0509979	0.0687086	0.0652326	-0.0534866	-0.0812526	-0.125707
-0.0147837	0.0707493	-0.0233417	0.0188966	0.00700247	0.0678135	0.0668146	0.050933	-0.0682693	0.0175173	-0.0635111	0.0636593	-0.00685535	0.0570263	-0.0852882	-0.0342983	0.0626578	-0.0222762	0.0367884	0.0229603	0.0473001	0.0580505	0.00217484	-0.0102222	0.0740798	-0.0589958	-0.010082	-0.0325678	0.0180464	-0.0689723	-0.0750202	0.0515078	-0.0627353	0.0687864	-0.0805934	-0.050933	0.0374189	-0.0390851	0.0814694	0.041738	0.0444394	0.0669737	-0.00419818	0.0197229	-0.0363224	0.00427478	-0.0231224	0.0186332	-0.0202098	0.000260811
0.0259673	-0.0473166	-0.0433558	-0.0273602	0.033844	0.0446616	0.0343997	-0.036849	0.0473475	0.0306412	0.0473608	-0.0116718	0.0103144	-0.0644433	-0.0592336	-0.00563821	-0.0509482	0.00776149	0.0128917	-0.0973358	0.0398485	0.0587639	0.0587681	0.100339	-0.05095	0.0057035	-0.0856909	0.0244457	0.0170317	0.062081	0.0687601	-0.0220914	0.0427662	0.0389441	0.026984	0.0650796	-0.0338543	-0.0725046	0.0221646	0.0326519	0.0597042	0.0410427	0.0332528	-0.0181841	-0.0452485	0.0181588	-0.0512111	-0.0222614	-0.0698474	0.0411139
-0.00398587	-0.0925189	-0.0467335	-0.0354557	-0.0340812	-0.0294034	0.0328897	-0.00596296	0.0184876	-0.0714685	0.037457	-0.0160034	0.0383867	0.0578848	-0.0566578	0.0261609	-0.0780102	0.0239408	0.0038987	0.0110035	0.0518657	0.102378	-0.0240296	0.0981317	0.00699673	-0.00212525	-0.0298973	-0.00236952	0.0662277	0.0135082	-0.0160427	0.0405887	0.0712446	-0.0436252	0.0173858	-0.00123013	0.0254256	-0.0316117	-0.0794729	0.00323925	0.0579921	-0.0183716	0.030195	-0.0112264	-0.0643901	0.0252904	0.00505532	0.00386302	-0.0111158	-0.00866823
-0.012677	-0.00333764	0.00304587	-0.0425184	0.00676807	0.000577299	-0.0729641	0.108924	0.00811099	-0.0270246	0.0361762	-0.0575764	-0.00585896	-0.0419128	-0.0446448	0.0306761	-0.0121813	0.00919332	0.015159	-0.00324495	-0.116445	0.0468596	-0.011434	0.062619	-0.00214996	0.0215343	0.00708695	0.064807	-0.0463367	0.0103639	0.00789946	0.0563635	-0.00569886	0.0367287	-0.0540218	0.0213034	-0.00137095	0.0177046	-0.10831	0.0455707	0.0587172	0.0168176	-0.0121201	-0.0388798	0.0269358	0.0190311	0.0996962	0.019768	-0.172352	0.0557082
0.0129432	0.0049967	0.0221758	-0.0514329	0.0434405	0.0160049	0.0458721	-0.116344	0.012497	0.0372848	-0.0159977	0.0179121	0.0181097	0.0463628	0.063278	-0.0285034	0.0184759	-0.0857011	0.0159231	-0.0629528	0.0389486	0.0221623	-0.0303356	0.0196397	0.0106071	-0.00200705	-0.0629489	0.0321648	-0.0502617	-0.0681259	0.029037	0.0447958	-0.0314336	0.00402251	0.0173987	0.0128641	0.0136454	0.016527	-0.0362545	-0.0206703	0.0615685	0.0237968	-0.0476497	0.101734	-0.0536502	-0.0218003	0.0444457	0.0967683	-0.0490327	-0.00468816
0.0769188	-0.0821293	-0.0403751	0.00554977	0.0259121	-0.0150114	-0.0297387	0.0200031	0.0368083	0.0204498	0.0227994	-0.026359	-0.0429639	-0.0596366	-0.0012413	0.0308743	0.0443486	-0.101133	-0.0326805	0.0115381	-0.0678937	-0.0302023	-0.0593352	-0.0648286	0.020535	0.0366398	0.0108699	-0.0131842	-0.0495191	0.0362465	-0.00546743	-0.00822171	-0.0362644	0.0216329	0.0363272	0.0514893	0.0360749	0.0744557	0.0106498	-0.0553556	0.0363808	-0.0404096	-0.0133543	0.0112819	0.0752351	0.0140888	0.00740299	0.0427331	-0.0642483	0.00893551
-0.0270685	0.0904796	-0.0622822	0.0938202	-0.0355366	0.0073373	0.0326231	-0.00933506	-0.0917615	-0.0558679	-0.0596435	-0.00129105	0.000828453	0.0454881	-0.0114147	-0.0382569	-0.0128001	0.0302672	-0.0213552	0.114384	0.0121553	0.00140847	-0.0129102	-0.00795298	-0.081948	0.101198	0.105242	0.0559837	-0.00665463	-0.0315866	0.0126429	-0.00477599	-0.0123818	0.0267935	-0.0732966	-0.0813396	0.0134739	0.0452335	-0.0544348	0.0118	-0.00891931	0.0895852	0.0169917	-0.0386459	-0.0385232	-0.0585843	-0.0507968	-0.0507045	0.0898843	0.0235295
0.0641528	0.0118644	0.00963295	-0.0762066	0.0464859	0.0877909	0.0503608	-0.0373352	-0.0179852	0.107486	-0.0183733	0.0659426	-0.0113589	-0.0358261	-0.0976589	-0.0260167	0.0479156	-0.0295157	0.0723867	0.0836828	0.0179069	0.0332959	-0.0164459	-0.0394635	0.0800389	-0.0785091	0.0623378	0.026145	-0.0340378	-0.0020359	0.032469	-0.0533575	0.00915505	-0.0174572	0.0591484	-0.17529	0.00770689	0.0374279	0.0592142	-0.0614448	-0.0459281	0.00587962	0.0253104	0.0178495	-0.00780531	-0.0195399	-0.0560954	-0.0638728	-0.00482823	0.0632809
0.0655298	0.000795798	-0.0795514	-0.00399054	-0.00927642	-0.0852245	0.0182025	-0.00534124	0.0375598	-0.0471269	0.0346037	-0.0675976	-0.0979145	-0.0952248	0.00925294	0.0663121	-0.0344116	-0.0277711	0.0106324	0.0120093	-0.0894235	-0.000456308	-0.0321566	-0.0194205	-0.0614657	0.0294453	-0.0141958	-0.0454804	-0.0405537	-0.0616923	0.00776728	0.0204592	0.0143512	-0.0281769	-0.0550319	0.124477	-0.0434215	0.00163237	-0.0801556	0.071793	0.0242105	0.00843107	-0.00904237	0.0920642	0.0435513	-0.0484933	0.03693	0.0383717	-0.109793	-0.0268236
-0.104649	0.0180531	-0.018402	-0.104331	0.084492	0.00308186	0.00903371	-0.0826089	-0.0835692	-0.0356233	0.00507065	-0.0352698	-0.0190219	-0.00186208	-0.0686625	0.00715983	0.0124023	-0.057178	-0.032318	0.0171044	-0.0727382	-0.0363503	0.0383694	-0.0387647	-0.0341943	0.0374216	0.0104437	-0.0358599	-0.00441206	-0.0188872	-0.0745674	-0.0241503	-0.0382201	0.0466042	0.0231363	0.0204385	0.0015866	-0.0919848	-0.0809514	-0.0389665	-0.00148404	-0.00232573	-0.0952396	-0.0326668	-0.0104182	-0.0556094	0.00312361	-0.0522773	0.0447676	0.0949898
-0.0697856	-0.0820202	0.00801977	0.069137	-0.0399342	-0.068883	0.0503347	-0.0320002	-0.0391019	0.00642411	0.0129876	0.0155591	0.100778	-0.0099041	-0.0485936	0.0400605	-0.0197116	-0.0267733	0.0408396	-0.00798864	-0.0384404	-0.0336807	-0.0106114	-0.0952506	-0.0463944	0.0337114	-0.0360943	0.0569518	0.0141141	0.0444295	0.0725933	-0.0522049	-0.0031577	0.052797	-0.00832222	0.0408004	-0.0525424	-0.0388927	0.0314872	0.161177	-0.0851916	-0.0800655	0.00426279	-0.0606239	0.0359339	0.0863634	0.0235645	-0.0329139	-0.052277	0.0150604
-0.0231324	0.00753406	0.0067357	0.113676	0.0384866	0.0196279	0.0493461	-0.0238343	-0.114296	0.044644	0.075015	-0.0521738	-0.0745505	-0.0766905	0.0312828	-0.0507503	0.0555623	-0.00982847	-0.0172115	0.0302696	0.0135667	-0.00501884	-0.059153	-0.0266763	0.00761038	-0.00158858	-0.0122229	0.00947921	0.0264776	-0.020304	-0.0543312	0.00344175	-0.0107179	-0.0917877	-0.0540156	-0.0464371	0.09528	0.0271673	-0.0297658	-0.024508	-0.0136442	0.00331213	0.0166566	0.00772364	-0.0143581	0.0324463	-0.000941145	-0.0476576	0.110703	-0.0133979
0.0269432	-0.0224359	0.0705528	0.0472413	-0.0167149	-0.0956425	0.0795779	0.0303266	-0.00760477	-0.0456703	-0.074351	-0.0231687	0.0986311	0.0418466	-0.0642353	-0.00935574	0.0285982	0.0571098	0.0119376	-0.0237257	0.00629571	-0.00283995	0.0310858	-0.0395668	-0.0593228	-0.0077775	-0.022769	-0.0606238	0.0567044	-0.0701527	0.0323883	0.00898114	-0.0360572	-0.0155675	-0.00665058	-0.0233374	0.0382088	-0.0431678	0.0207485	0.0405179	0.0288182	0.0296037	-0.0240765	0.054744	0.0277304	0.00793671	-0.000423	-0.0244542	-0.0472336	0.100261
-0.0135585	-0.030832	0.0208136	0.0278763	-0.0396625	-0.0581141	-0.0503615	-0.0682217	-0.0351719	0.00193445	0.0539709	-0.04257	0.015739	0.0593897	0.066438	-0.0331679	-0.0559928	0.0011345	0.0320854	0.0060399	0.0371179	0.0208028	0.0201346	0.031473	0.0303605	0.0090943	0.042556	0.0587496	-0.0208521	0.0859183	0.0283101	0.00912075	-0.0410909	0.00482362	0.0576897	-0.0766547	-0.0271346	0.0104417	0.0468902	-0.0042797	-0.127231	-0.0128404	-0.0395265	-0.0775195	-0.0325817	0.0925734	0.027135	-0.0832619	0.0399572	0.023095
0.0638528	0.00952822	-0.00969284	-0.0578959	-0.0603496	0.0164039	-0.0152426	0.0724771	0.0085237	0.0437205	0.00474142	-0.0422683	-0.0755556	0.00472364	0.0512618	-0.0237056	0.0314736	-0.00415165	0.0513262	0.0183465	0.00148573	-0.104869	0.00883554	-0.0543362	0.0291719	-0.00557326	0.00633223	0.0190017	-0.00553382	0.000625533	-0.104562	-0.0536774	-0.0285825	-0.029198	0.0538712	0.0114929	0.0707626	0.0197471	0.0884729	-0.0104098	0.0729293	-0.0237986	-0.0166398	0.00293062	0.0207536	-0.0448241	-0.00579768	-0.00115489	0.0733038	0.0123763
0.0509011	-0.0548078	-0.0126967	0.0276066	-0.0702621	0.0163413	0.0248045	0.078753	-0.0135464	-0.0562846	-0.010098	0.0436481	-0.0152684	0.0261998	0.0903435	0.00653938	0.0123657	0.0786034	-0.0149864	0.00528139	-0.0125141	0.0217248	0.0741701	-0.0432672	-0.000800083	0.019637	0.0357735	-0.0296368	0.0333413	-0.0504586	-0.0108961	0.0779603	0.0548993	-0.0341226	0.0546195	-0.0688145	-0.000832748	-0.00443978	-0.0302718	0.000164	-0.0460964	0.0132696	0.0169364	-0.0904418	0.00454164	0.0113763	-0.0118352	-0.0692228	-0.00514935	-0.00557629
0.0723931	0.0293187	0.0197762	0.00374766	0.0426343	0.0991079	0.0624346	0.000551158	-0.0453894	-0.0516752	0.0242154	0.04977	0.0399108	-0.0482559	-0.0285816	0.023272	0.0383955	-0.0837408	0.0635106	-0.00306606	0.00663352	-0.0144493	0.049415	-0.0389138	0.0782466	0.066352	0.0224151	0.0392421	0.0832461	0.0282553	-0.0340885	-0.014269	0.0457382	0.0135742	0.0504849	0.0780128	0.00641689	0.0237778	0.0933536	-0.0172124	-0.00345136	0.0918606	-0.019881	0.00637448	-0.111656	-0.018299	0.0229387	-0.0143734	0.0610171	-0.00485051
-0.0473619	0.07242	0.0181255	-0.0017323	0.0574162	0.0934492	-0.0312633	-0.000341323	-0.0752276	0.0223366	-0.000324874	0.0795467	0.050858	0.101269	-0.0550067	-0.0136692	-0.00559392	0.0911013	0.0665586	0.0408782	0.0802903	0.0814167	-0.0130387	-0.00632316	-0.0425124	-0.0376256	-0.0280975	0.0159227	0.0521118	-0.0120775	0.0372477	-0.0676646	0.0853725	0.0098968	-0.0394602	-0.118566	0.0183069	0.000900399	0.055871	-0.0375703	0.0228697	0.00111127	-0.0183723	0.0825689	-0.036529	0.00544035	-0.0586467	-0.0846211	0.012973	0.00297491
[truncated: 70 more columns]

## Sheet: subject2
0.3636	-0.0248224	-0.050704	0.0599092	-0.101695	-0.0752362	-0.0212178	-0.0500402	0.0756102	0.0244222	0.0169287	-0.00809428	-0.00202714	0.00786851	0.0360257	-0.0207103	-0.00130002	0.0603137	-0.0180295	-0.0554247	-0.0864287	-2.87094e-05	0.101324	-0.0127166	0.0485708	-0.0169636	0.0161138	0.0158374	-0.0278942	-0.0045032	-0.0556061	0.00872057	-0.00151492	0.146588	-0.080987	-0.0226133	-0.0150406	0.0103856	-0.0545035	0.033525	-0.02013	0.0166744	0.0398278	-0.0537039	-0.00698411	0.0585278	-0.0308433	-0.11547	0.0587091	0.0448422
-0.0377066	0.486487	0.0717252	-0.017936	0.15087	0.0375503	-0.0373781	0.00820018	-0.0367855	0.019097	0.00207899	0.131167	0.0920875	-0.0506783	0.0369685	0.0469826	0.0979367	-0.0381407	0.0756313	0.0852544	-0.00353571	-0.0134752	0.0503823	-0.0625188	-0.0119894	0.0103233	0.0634649	0.0654721	0.0638654	-0.00201309	0.0199187	-0.0281672	0.038599	-0.055849	0.030717	-0.0185749	0.0275194	0.0266484	-0.0102004	0.0155712	0.0345205	0.0510359	-0.0324208	-0.0189199	0.0384245	-0.0204308	-0.0607864	-0.000729085	-0.0431708	0.0727652
-0.0616581	0.0467347	0.451206	-0.0343814	0.075905	0.0575614	-0.0787814	-0.00805844	-0.0239918	0.0011491	0.0649114	-0.0331416	0.0733303	0.0477195	-0.045881	0.0779368	0.0863759	-0.0868177	0.00395079	-0.00264695	-0.024151	-0.0130188	-0.0442489	0.00759087	-0.0429412	-0.0149893	0.0137062	-0.0188588	-0.0447168	0.0300647	0.00217417	-0.0128906	0.00342083	0.0219018	0.157574	-0.0253776	-0.0394788	0.0354354	0.00862252	-0.018788	0.0237718	0.0481268	0.0615644	0.137152	0.0308897	0.00518688	0.0620011	-0.0284497	-0.0412875	0.0400656
0.00493921	-0.0490187	-0.00152384	0.218603	-0.00435035	-0.00958782	-0.0346284	-0.0134229	-0.0636576	0.0292566	-0.0226296	0.0203416	0.00676271	-0.0363807	0.00460135	-0.0261525	0.0266983	-0.0771129	-0.011946	-0.033329	0.0512018	0.0158935	-0.0727403	-0.00887359	-0.035594	-0.0347502	0.0104331	0.0438651	0.0102143	-0.00532474	0.0218416	0.0696669	0.0151568	0.00203292	-0.0469477	-0.0477366	-0.0283221	-0.0682511	0.0260805	-0.0282651	0.0229185	-0.0503658	0.0708965	-0.052075	0.00224809	-0.0283696	0.0381018	-0.0450915	0.013056	-0.0403525
-0.0455735	0.0119521	0.0897291	-0.0339514	0.563606	0.103212	-0.0995567	-0.0579674	-0.0232073	0.00933221	-0.057559	0.0530775	0.126467	-0.0222288	0.0171906	0.115155	0.0187285	-0.0696058	0.163861	-0.0430832	0.0323478	-0.00237611	-0.0455316	-0.0566313	0.0276277	0.0657374	0.067267	0.0486562	0.0619208	0.00388188	-0.07943	0.047141	-0.0351046	0.0137411	0.0958257	-0.041197	0.067449	0.0281033	0.0715705	0.0341478	0.0122125	0.0861016	-0.0217399	0.0876189	-0.00278747	-0.0630471	-0.0685499	0.0066513	-0.114781	-0.0999976
-0.0733734	0.0497624	0.112593	0.00485873	0.0775065	0.643628	-0.0603203	0.0167874	-0.0413754	-0.00812718	0.0518307	0.135853	0.0662945	-0.0132889	0.061124	0.0677308	0.185162	-0.126153	0.222295	0.0982601	0.0667716	0.039244	-0.0008678	-0.00654945	0.0227594	0.0623917	0.0725075	0.141066	0.0926123	0.0437024	-0.00260573	0.0163754	0.0176557	0.0205604	0.0776902	-0.000223064	0.0623694	0.161728	0.146196	0.0774956	0.0640086	0.0975441	-0.06289	0.11789	-0.020713	-0.0517491	0.0514697	0.0545837	0.0245459	-0.122852
-0.00513293	0.0675555	-0.0358656	0.0390404	-0.0357961	0.00797924	0.34251	0.000981311	-0.0175608	-0.0372763	-0.0411779	-0.0480099	0.109674	0.0218262	0.110323	-0.0387122	-0.0228157	-0.0328309	-0.0954147	-0.119612	-0.0283703	0.0768756	0.0305958	0.000930343	0.0965795	0.0179603	0.0143145	-3.26731e-05	0.0362956	0.0299793	0.072462	-0.0329429	-0.079413	0.0184225	-0.00646585	0.0727759	-0.0181121	0.000982003	0.00215827	-0.0967626	0.0143557	-0.00779587	-0.00354669	0.0174597	-0.0269663	-0.0608704	0.0016305	0.0467717	-0.0727041	0.122999
-0.0299806	-0.119959	0.0450452	0.0352186	-0.0752513	-0.0424164	-0.0963172	0.208653	0.0404076	-0.0180108	-0.0220974	-0.0331188	-0.131845	-0.0244351	0.0861213	-0.0978766	-0.0337646	0.0232385	0.0182318	-0.0133731	0.0309962	-0.0385187	0.0544274	0.00342097	-0.0400593	0.0382992	0.0747923	0.00681102	-0.0130498	0.00370978	0.123772	-0.0440443	0.0316299	0.0668115	0.0133697	0.0501463	-0.0546746	-0.0737633	-0.0490974	-0.0420361	-0.0487884	-0.0449441	-0.0640442	-0.036679	0.0561634	-0.046493	-0.101961	0.0534922	0.0316198	-0.0301911
0.128899	-0.100524	-0.141026	-0.119888	-0.10907	-0.0830708	0.00829954	-0.0646798	0.292403	-0.0819589	0.0392678	-0.139357	-0.0860222	-0.0871913	-0.00987939	0.0657473	-0.0736513	0.084637	-0.069051	-0.00759631	0.0156792	-0.0619117	-0.0244145	-0.0105981	-0.0514301	-0.0501688	-0.0152797	-0.0509131	-0.12566	-0.0508408	-0.00267587	0.0107774	0.00184518	-0.0444645	-0.0488996	0.0259724	-0.0755927	-0.106201	-0.0869491	0.0403413	-0.0647409	-0.0347082	0.0536718	-0.080361	-0.00654793	0.0165218	-0.0184321	-0.00338903	-0.048514	0.0329841
-0.0459052	-0.082157	-0.000969348	0.0481559	-0.0149024	0.030542	0.0209612	0.112272	-0.0291864	0.236627	-0.0189452	0.0285016	0.0381361	0.00413812	-0.0155873	-0.0190589	-0.0321596	0.0179372	-0.0160337	0.0432459	0.0340001	0.00998449	-0.0115371	-0.0339182	-0.0083866	-0.0619876	0.0401844	-0.0909019	-0.0163579	0.0126362	-0.0298357	0.0387826	0.0171501	-0.0671839	-0.0159948	0.00155295	-0.00686167	0.000430698	0.0536403	-0.0509488	0.00677538	0.0200932	0.0123581	-0.0307938	0.0555168	0.00122758	-0.00557235	-0.025758	-0.0328704	-0.0299758
-0.0137185	-0.0984997	-0.0796376	-0.0101701	-0.0255848	-0.100559	-0.0129886	0.0172608	0.0340371	0.0101097	0.113265	-0.0165208	-0.0561186	-0.0280486	-0.00105305	0.0171065	-0.10027	0.0528093	-0.093536	-0.0399611	0.0260958	0.0374186	0.00717524	0.092258	-0.0679486	-0.041328	0.00795141	0.00778256	-0.0409344	-0.0169024	0.0437429	0.00826627	0.00746234	0.00255422	-0.0259063	0.105875	-0.00647003	-0.0497903	-0.0772749	0.0710318	-0.0154874	-0.0178723	-0.0459423	-0.0438511	-0.0175838	0.0261419	-0.0184578	-0.0621338	-0.0150938	-0.0814185
-0.073073	0.0758084	0.0411927	-0.0174326	0.0293888	0.0361579	-0.00587005	-0.0323248	-0.0934102	-0.0540282	-0.0453614	0.496682	0.0846214	0.0636945	-0.0395197	-0.00101968	0.0178625	-0.0998361	0.126523	0.0475878	0.0389281	0.0164356	-0.0494278	-0.0250092	0.0238356	-0.0872626	0.0897792	0.0351483	0.0631875	-0.0341105	-0.0684455	-0.0146613	0.028198	0.0302636	0.0318266	-0.0602995	0.0844476	0.0687282	0.0728619	-0.00234729	0.017444	0.0912701	-0.016489	0.0964252	0.0838954	0.0575524	0.0898634	0.0945107	0.0668583	0.0996383
-0.0711969	0.081372	-0.000257355	0.00424691	0.149534	0.0593983	-0.00583389	-0.0913838	-0.0709306	-0.0347973	-0.0358697	0.0841843	0.689408	0.0375966	-0.081607	0.0563399	0.0548649	-0.115051	0.0210112	0.0625555	0.0160594	0.0780084	-0.00104954	-0.0546884	-0.0586797	-0.00906131	-0.0348259	-0.0131147	0.0172358	-0.0447399	-0.0723702	0.00440613	-0.0293758	-0.0659013	0.0899572	-0.0670824	0.0155475	0.00135446	0.0509812	0.0680555	-0.0329338	0.037872	-0.0241971	0.0790613	-0.00906008	-0.0761977	0.0779994	0.00537432	-0.029641	0.0341564
0.0161975	0.0152766	0.0348233	-0.0673324	0.0513061	0.0450323	0.0242098	-0.0377333	-0.118744	-0.0049229	-0.0322385	0.048086	0.0274852	0.376877	-0.0229461	-0.0255232	-0.00985246	0.0131649	-9.36102e-05	0.0170435	0.00580536	0.0369379	0.0127294	0.00568816	-0.0398068	-0.043566	-0.0376754	-0.0275331	-0.0046903	-0.0355186	-0.00399277	0.00973291	0.0275862	0.0807499	-0.0226331	0.000954643	0.0115771	0.0181651	-0.0106813	-0.0173963	0.0367003	0.0374389	-0.0435597	0.0288351	-0.0164304	0.0234976	0.0432869	0.0600303	0.0742463	0.0463492
-0.056918	-0.0742311	0.0216197	-0.0472729	-0.0571907	-0.026181	0.0812003	0.0241252	0.0468979	0.0596064	0.0263869	-0.0480174	-0.109048	-0.0282768	0.136755	-0.0431512	-0.101945	-0.0191964	0.000334946	-0.0506816	0.0153087	-0.0786358	0.0383075	-0.00723176	0.0630936	0.050518	0.0492997	0.076017	-0.0456537	0.0173451	0.0189339	-0.0321162	0.117088	0.0356424	-0.0956735	0.116605	0.00157215	-0.0614233	-0.0753494	0.0057766	-0.0375324	-0.0790773	-0.0321877	-0.00843901	-0.0175266	0.00959186	-0.0404239	0.0388813	0.016319	-0.00658896
0.0113922	0.12552	-0.00310924	0.0165406	0.0265734	0.0262964	-0.0168737	0.0299169	0.0375997	0.0338024	-0.0287572	0.0492484	0.0757105	-0.118258	-0.0152277	0.407361	-0.0105843	-0.0410518	0.0254376	0.0215708	-0.039406	0.030885	-0.0500573	0.0211692	-0.000593797	0.0882898	-0.053986	-0.0258218	-0.0185891	-0.0580515	-0.0280537	-0.0424429	-0.0315098	0.0599507	0.0984371	0.0604429	-0.0117072	-0.02922	0.0531484	0.0458868	0.0537962	-0.0496687	-0.0375647	-0.0318631	-0.00147589	-0.0926556	0.0661525	-0.0301804	-0.0272312	0.025813
0.0978463	0.0851731	0.0896371	0.0563276	0.0743667	0.106875	-0.0803516	0.0266466	0.0272429	0.0323384	0.0658936	-0.00760862	0.0106893	0.0220505	-0.0769928	0.00452177	0.272285	-0.0297855	0.0256847	0.0493209	0.0156822	-0.0627562	0.0283444	-0.0399326	-0.00295223	0.00887993	0.0211808	0.110309	0.0162187	-0.00842701	0.00835541	0.0249963	0.0663089	-0.00347407	-0.00484306	0.024887	-0.014545	0.0466858	0.0130426	-0.0276889	0.0231937	0.0113042	-0.0788928	0.0443811	-0.00937351	-0.0525717	-0.0327792	0.00329257	-0.0228707	0.0208946
0.0643247	-0.0810081	-0.0472357	0.0196877	-0.0863725	-0.080976	0.00573133	0.0494261	0.0116596	-0.0784265	0.00914143	-0.0235894	-0.113261	0.0191769	0.0641757	-0.0350437	-0.106397	0.436056	-0.0820283	-0.0655026	-0.0120666	-0.011376	0.0596037	0.00556066	-0.00472528	-0.00919435	-0.00729158	-0.0549679	0.0169788	0.0993378	0.113016	-0.0510311	0.0578431	0.0573007	-0.103836	0.0633092	0.0577556	-0.118419	-0.110944	-0.0330572	0.0328585	-0.0648808	0.00797705	-0.0808788	-0.0239087	0.0333162	-0.101646	0.0202058	-0.0396785	-0.0508349
-0.0147159	0.0873421	0.105057	-0.0304343	0.161222	0.105981	-0.069138	0.0084709	-0.0832759	-0.0427919	-0.0654711	0.0733577	0.103066	-0.0107255	-0.0562416	-0.00422974	0.140015	-0.186189	0.438005	0.00910121	0.036569	0.0269965	-0.0381204	0.0227049	0.0557449	0.116668	0.025961	-0.00333944	0.0929199	-0.0259101	-0.0341498	0.00884638	0.0245571	0.0314723	0.017734	-0.0178652	0.0210101	0.140086	0.125303	0.0565153	-0.00373102	0.0294907	-0.0291652	0.110297	-0.0138433	0.00407832	0.06549	-0.0400345	0.00419477	0.0885264
-0.084227	0.0530775	0.0552375	-0.0159334	0.096831	0.144091	-0.0412096	-0.0605962	-0.13034	-0.103669	-0.0478272	0.0554149	0.0935444	0.0771922	0.0558018	0.035609	0.140856	-0.0982041	0.0467796	0.257505	0.0331051	0.0443333	-0.0166007	-0.0129487	-0.0204769	0.0741847	0.005149	0.102382	0.028799	-0.013879	-0.0850744	-0.102712	-0.0325838	0.0832399	0.0278767	-0.0653414	0.0398275	0.045984	0.0311523	0.0272156	0.0183365	0.0413089	0.0341228	0.0987919	-0.0450202	-0.0171907	0.0277789	-0.0375001	0.0113412	-0.0362233
0.00681945	-1.21368e-05	-0.0357048	0.0427889	-0.0338244	0.000349005	-0.014807	0.00945468	0.0206899	-0.0596713	-0.0218011	-0.00356538	0.00219109	0.0257347	0.107727	-0.0391379	-0.0218155	0.0319268	-0.00226616	-0.00939169	0.294805	-0.0502873	-0.0407559	0.0257204	-0.0859288	-0.0483366	0.0582518	0.00414855	0.00912585	0.0149816	0.0647304	-0.0658656	0.000997212	0.0834608	-0.0209212	0.0465138	0.0214307	-0.0223175	-0.00351422	-0.0393481	0.0344173	0.0389129	-0.0100357	-0.00267822	0.0154887	0.084531	-0.0599621	0.0189731	-0.0140177	0.113414
0.0136801	0.0649986	0.00525424	0.000135797	-0.0223882	-0.0193465	0.0427688	-0.0154058	0.00160612	-0.0198344	-0.0560054	0.0389382	0.0542499	0.0442155	-0.0167181	0.0487276	0.0819139	-0.0253912	0.0438111	0.0296765	-0.00963723	0.37836	0.0274274	-0.0208049	-0.0611354	0.0493244	0.0279584	0.00742209	0.037044	0.0284434	-0.0122034	-0.0982683	-0.052181	-0.0430672	0.091319	-0.0535247	0.00719424	0.0069055	0.124347	0.0505604	0.0540234	0.0243197	0.00375927	0.0599513	-0.017089	-0.0327962	0.0289538	-0.0532562	0.0137412	-0.0199717
0.0428714	0.0246857	-0.0123922	-0.107858	-0.121936	-0.115624	0.0778879	0.0574139	0.0705513	-0.0289316	0.0969689	-0.0263769	-0.0624661	0.0177171	0.0579842	-0.117452	0.0037654	0.176986	-0.0105113	0.00670811	-0.0472195	-0.0105533	0.209507	-0.00623435	0.0520766	-0.0252855	0.00604474	-0.0539588	-0.0912102	-0.00264913	0.0334289	-0.00619473	0.0260834	-0.00120568	-0.163283	0.0941394	-0.0127458	-0.102348	-0.141478	-0.0619388	-0.0275956	-0.124029	-0.0040834	-0.128845	0.0811659	-0.0224511	-0.108885	-0.0383667	-0.0208254	-0.0377952
0.0230765	-0.113276	-0.0601891	-0.00333201	-0.0056305	-0.058589	-0.0324031	-0.012492	0.0564093	-0.0112074	0.0164578	-0.11227	-0.0513812	-0.0194485	0.04471	-0.00248934	-0.0416624	0.0192831	-0.107693	0.0589247	0.0300671	-0.029048	0.00484796	0.226732	0.0556193	-0.0200263	0.00440046	-0.0202056	0.0364956	0.0481269	-0.00365881	0.00925889	-0.0436113	-0.0139854	-0.00842839	0.0967244	-0.0458853	-0.0403479	-0.0812139	-0.0433609	-0.0130837	-0.0416811	-0.0768019	-0.0492146	0.0370153	-0.076949	0.0573314	0.0436233	0.00470433	0.0129956
0.0923524	-0.0818642	-0.0928138	0.060159	0.000975332	-0.0351459	-0.0397747	-0.0486362	0.0439162	-0.0160453	-0.0365619	-0.00175383	-0.0155463	-0.0869465	-0.0347085	-0.0372537	0.0377487	0.019542	-0.056239	-0.118486	-0.0845857	-0.0492634	0.0247499	0.0157039	0.352006	-0.0147709	0.00507514	0.000472892	0.0633708	0.00821405	0.0546787	0.0722218	0.0333758	0.0218532	-0.0197267	-0.0364986	0.0646664	0.0242346	-0.0247138	0.0260713	0.0241871	0.026462	-0.0345122	-0.0658127	0.0055182	-0.0443243	-0.0606501	0.0884203	-0.0271985	-0.00470983
0.021986	0.0427731	0.0507705	-0.0534315	0.0265888	-0.0531113	-0.023634	-0.0415971	-0.0164416	-0.0306132	0.00559483	-0.0587221	0.0529997	-0.0532821	-0.0464588	0.0811546	-0.0254548	-0.0131975	0.0941142	-0.0224995	-0.0538112	0.0242517	0.0572142	-0.0953979	-0.00136647	0.601084	0.028664	-0.0238685	0.0564842	0.0336955	-0.0625252	-0.0658079	-0.0267903	-0.0634512	0.0724236	-0.0183065	0.0180819	-0.00500042	0.164919	0.0355108	0.0791511	-0.0754177	-0.0149908	0.0547039	-0.0250635	0.0585013	-0.0264147	-0.0184839	-0.0817385	-0.0544853
0.0498959	-0.0302731	-0.0115669	-0.0293867	0.0165901	-0.0128949	-0.0617703	-0.0263038	0.0405976	-0.0142838	-0.0431689	-0.0141186	0.0277093	-0.0175783	0.0261184	-0.0918935	0.0891884	-0.014228	0.0162475	0.0589786	0.0258496	-0.0272034	-0.0565288	-0.0541606	0.0296558	0.00574636	0.36047	0.0311592	-0.0421931	0.026878	0.00612047	0.0352931	-0.037965	0.0492828	-0.0502274	0.0207397	0.0340616	-0.00522089	0.0246858	0.00653168	0.091753	0.0602679	-0.00976187	0.0332143	0.0748769	-0.0508741	0.0404623	0.0864373	-0.0159261	-0.0511628
0.0145586	0.0611858	0.00138855	0.0590131	0.049441	0.00464563	0.00708034	-0.00621019	-0.0364099	-0.0550218	-0.00150489	-0.0112571	-0.0212234	-0.010218	-0.0636708	-0.0321991	0.044977	-0.0420044	-0.0518354	-0.00823159	0.00430528	-0.050794	0.0406823	-0.000189195	-0.0279136	0.0373066	-0.0644936	0.250012	0.0353888	0.0269474	0.0281461	-0.0436885	0.000269851	0.0379249	-0.00551171	-0.0251651	0.044909	-0.0339215	-0.0546192	0.00151083	-0.0148971	-0.032551	0.0441002	-0.0204783	-0.0552558	0.0309138	0.00975872	0.0336975	0.00834549	0.0576208
-0.0141717	0.0432792	-0.0544047	-0.0619716	0.0200225	0.0536995	-0.0349185	0.0897874	-0.101056	0.0231833	-0.00257956	0.0411395	-0.00828975	0.0569407	0.00899066	0.00437786	0.0606337	-0.0153111	-0.00322954	-0.0747431	0.00267743	0.03198	-0.0235132	-0.0811658	0.0747378	0.00551388	0.0532091	0.032715	0.722181	0.0817883	0.0719621	0.020622	-0.00748089	0.0521923	-0.0541752	0.0295444	-0.00304274	0.0285458	-0.00139342	-0.0541622	0.0783891	0.0557064	0.0377373	0.0461865	-0.00733846	0.00941055	0.0162127	-0.0194205	-0.0514341	-0.0481173
0.050479	-0.149194	-0.0115502	-0.0114075	-0.0636779	0.000553794	0.0331942	0.0250161	-0.0530898	-0.00592869	0.0190066	-0.090719	-0.0173755	-0.0121846	-0.01295	-0.024483	0.00849204	0.00672431	-0.0497662	-0.0318397	0.0402101	0.00221618	0.0595795	0.0495551	-0.0126118	0.0336525	0.0632226	-0.0405772	-0.0590268	0.15914	-0.0126567	-0.0343808	0.0556843	-0.0261001	-0.0326528	0.039959	0.0596835	-0.0157267	-0.0264773	-0.0404046	-0.00593551	-0.0805367	0.035903	-0.0403055	0.00810659	0.0340122	-0.0220923	0.025522	0.0635676	-0.0429301
0.0823422	0.00251652	-0.00241027	-0.0289231	-0.125575	-0.12659	0.0178426	0.0466193	0.0956837	-0.0130645	0.0710367	-0.117392	-0.12651	0.0380787	0.0406715	-0.0877315	-0.0919927	0.126984	-0.120824	0.0164375	-0.0307534	-0.0183258	-0.00593848	0.00782777	0.00624807	-0.130153	-0.0909187	0.0140167	-0.082911	-0.0176702	0.318495	-0.0452861	0.0485322	-0.0272048	-0.0992729	0.06296	-0.0757375	-0.0530315	-0.162935	0.00284103	-0.0263417	-0.120396	-0.060058	-0.0628549	-0.0229783	0.0160512	-0.045945	0.0395484	-0.117717	0.0241297
0.0190178	-0.0651865	0.0159594	-0.040228	-0.055829	-0.0316233	0.0542129	0.0378201	0.027461	-0.0473843	-0.0600727	0.0116711	-0.113705	-0.0515992	0.0168664	-0.0912542	-0.0928091	0.0674734	0.0168093	-0.133555	-0.0102697	-0.0525993	0.0265828	0.0294984	0.017552	-0.0988965	-0.0740347	-0.0355588	0.0229609	0.0567666	0.0341748	0.301484	0.101461	-0.00716979	0.00749355	0.0238439	0.0114214	-0.0171003	-0.0911251	-0.113183	0.0743285	-0.100094	-0.00860589	-0.0399883	0.0124643	-0.0237968	0.0292288	-0.00284673	-0.0635666	0.00601478
-0.0292247	-0.0376167	-0.0445071	0.00165555	-0.130443	-0.119551	-0.00892275	0.0168362	0.0523646	0.0219216	-0.110592	-0.0278949	-0.0904641	-0.0183943	0.00882675	0.00280468	-0.0207979	0.0145578	-0.0679329	0.0518839	0.00429123	0.0219126	0.0721529	-0.014498	-0.0334242	-0.0871176	-0.0246712	0.0345357	-0.0562752	-0.00464906	-0.00066165	0.0685025	0.495286	-0.0350718	-0.041994	0.0818092	-0.0633223	0.00437575	-0.12934	-0.146137	-0.0342358	-0.038753	-0.0287705	-0.072981	-0.0157644	0.101172	-0.147966	-0.0205114	-0.0213155	-0.00824392
0.0341307	-0.0372675	-0.110725	-0.0142824	-0.086408	0.0358011	0.0821919	-0.0285714	-0.0179254	0.0666821	0.0527677	-0.0209379	0.0181925	-0.0302327	-0.0482329	-0.00902299	-0.0814497	0.080713	0.0319412	-0.0446684	0.00663729	-0.0726272	0.0814325	-0.000827654	0.130519	0.00406493	-0.0610994	0.00909925	-0.0176164	-0.0924503	-0.0637083	-0.00792239	0.00687467	0.244309	-0.0397793	0.0600368	-0.0390563	-0.00465955	-0.0376228	0.0344404	0.00550073	0.00880548	-0.0301959	-0.0291465	0.0575394	-0.00238839	-0.0116269	-0.0581645	-0.0322008	0.0826666
-0.00091284	0.0618944	0.124454	0.0807147	0.0885328	-0.0292527	-0.0320386	0.0782985	-0.0172071	0.0414899	-0.0157635	0.0517274	0.0673546	-0.0245694	-0.100658	0.00365502	-0.0124242	-0.136454	0.0341616	-0.0569626	-0.0241641	-0.0497474	-0.118509	-0.00274935	-0.0379941	0.0340785	0.0286415	-0.0101829	0.0319425	0.0182874	0.0236891	-0.0172877	-0.052775	-0.0732108	0.516102	-0.0240677	-0.0128258	0.000632872	0.0823106	0.0704386	0.0242193	0.0489728	0.0472486	-0.0454148	-0.0236787	0.00736318	0.0322049	-0.023581	-0.112719	0.0526261
0.0712577	-0.087356	-0.0878576	-0.0772617	-0.111254	-0.20068	0.00451771	-0.00497062	0.0947957	0.00369452	0.0221442	-0.107675	-0.121062	-0.0622625	0.0337315	-0.0991646	-0.168603	0.0564961	-0.0926291	-0.0724245	-0.0407664	-0.106438	0.10159	0.0722926	0.0633089	-0.0584595	-0.0131632	0.019508	-0.114123	-0.0796909	0.103785	0.0771411	0.0521666	-0.00941759	-0.0874392	0.123657	-0.0150765	-0.115195	-0.0988185	-0.0662657	-0.101224	-0.167446	-0.0427153	-0.11768	-0.0258287	0.0549719	-0.0536894	0.00468888	0.00627471	0.0883304
0.00538892	-0.0409166	-0.0503964	-0.0633882	-0.0195287	-0.0554337	0.0466853	-0.0355789	-0.0258237	0.0615439	0.00948195	-0.0301349	0.0174395	0.0282932	0.0403715	-0.0230377	0.0178746	0.0234644	0.0133657	0.0748007	-0.010752	-0.0403976	-0.0375865	-0.0346492	0.0168398	0.0112686	-0.0417202	0.0827951	0.00136492	-0.031382	0.0131812	-0.0523905	0.0132784	0.0418295	0.0276336	0.0166166	0.132696	-0.0919324	-0.0294647	-0.0336265	-0.000404134	-0.0396212	0.0590851	-0.0515219	-0.0479557	-0.00384197	-0.0765432	-0.0075956	0.0593982	0.00386292
-0.0291166	0.0456007	0.0197219	0.0254392	0.0673019	0.109317	-0.0245455	0.0168742	-0.0413659	-0.0278079	0.023363	0.0903571	0.0924909	0.0495942	-0.0421138	0.0257232	0.0406205	-0.069129	0.058614	-0.0196719	0.0402166	-0.0658451	0.0416874	0.0772401	0.00340437	0.0205893	0.054338	0.00262424	0.0673057	0.0888529	-0.00773511	-0.00284321	0.0850936	0.0788415	-0.010619	-0.0273693	-0.0411293	0.472711	0.00569197	-0.00920358	-0.00494317	0.102171	-0.0340913	0.0185849	-0.0100092	-0.00966146	0.1494	0.062556	0.0329456	0.0677584
-0.0316106	0.104941	0.0977643	0.0430485	0.0877845	0.115491	-0.0626316	-0.0540064	-0.017936	-0.0354174	-0.0119749	0.0728266	0.0779286	0.0049161	0.0224452	0.109126	0.183105	-0.0670028	0.0864196	-0.000597559	0.0361805	0.0889573	0.00520884	-0.0173727	-0.0473405	0.1101	-0.00316352	0.0817115	-0.00398745	0.0147209	-0.0454466	-0.0215216	-0.0054511	0.00552078	0.0331033	-0.0382191	-0.00332563	0.0634027	0.408025	0.0659421	-0.0264843	-0.0235028	0.0383861	0.0104808	-0.0287282	-0.113998	-0.000544439	0.0122076	0.00767161	-0.11084
0.0389528	-0.0333727	-0.058257	-0.0197832	-0.027745	0.0779306	0.0570042	-0.0516745	0.00157552	-0.0197663	-0.00126112	-0.0254305	0.0223696	0.0239817	0.0337693	-0.0790243	0.0354836	0.0516606	-0.0855533	0.0395977	0.0098044	-0.00784829	0.0273247	0.0913975	-0.0507365	0.0353099	-0.0364974	0.0190493	-0.0802128	-0.0527734	0.0141223	-0.0282567	0.0192891	0.0170446	-0.0558305	-0.0235606	0.0660683	-0.037477	-0.0351558	0.239526	-0.000902196	-0.117634	0.00406235	-0.0255745	0.0635242	-0.0311196	-0.0161309	-0.044852	0.00784854	-0.0360855
-0.00445269	-0.0904906	0.0327767	0.0200885	-0.0450447	-0.0118064	0.0391617	-0.00148424	-0.0297279	-0.0438787	0.0373601	-0.0276359	0.0445479	0.074468	-0.0124022	0.041935	-0.00714967	0.0145226	-0.107932	0.00465257	0.0181904	0.0148465	-0.0530076	-0.0102776	0.000954281	0.06411	0.0118359	0.0271244	-0.00187047	-0.0396418	-0.0271687	0.000219256	0.00863214	0.0426135	0.00748432	-0.035963	-0.035839	-0.0231496	-0.0469839	0.0525033	0.339562	-0.0136493	0.130845	-0.0679029	0.0459682	0.00629375	0.0347968	0.0456067	-0.0399508	-0.0392698
-0.0197281	0.0192875	-0.0530643	-0.0990771	0.00848208	0.0515592	-0.0448813	-0.00731733	-0.00311838	-0.0535308	0.0443741	0.0798399	0.0644731	0.0364515	-0.0837901	-0.0243591	0.0292869	0.0223176	0.00360644	-0.00210622	0.0364965	0.0458498	-0.0190003	-0.0780471	0.0258148	-0.0206821	0.0243644	-0.000479517	0.0364608	-0.0237124	0.0375505	0.0687558	-0.042639	0.0053337	0.00305202	0.00139609	0.0727394	0.0317961	0.048732	0.0772738	0.0501614	0.460627	0.00458143	0.0411902	-0.0585354	0.00107349	-0.0138597	0.0109888	-0.00929319	-0.0246849
0.105333	-0.0797671	-0.0716411	0.0319489	-0.0872051	-0.0623627	0.000752944	0.0930539	0.0905646	-0.0295465	0.0286602	-0.0907238	-0.0267861	-0.0819329	0.0483177	0.018312	-0.0613493	0.10887	-0.114579	-0.0637633	-0.0174967	-0.0373807	-9.99774e-05	-0.0371996	-0.020245	-0.141068	0.0151956	-0.0140484	-0.0740436	-0.0444125	0.0374453	-0.0247308	0.0253085	-0.00500781	-0.0974187	0.0824481	-0.0493008	-0.159522	-0.146216	-0.0347341	-0.0585503	-0.0370933	0.0389273	-0.0747567	0.042526	-0.00431416	-0.0326676	-0.01047	-0.0334565	0.0157354
-0.0113676	0.0373555	0.0229531	-0.0563169	0.00656707	0.0469039	-0.0125717	-0.0355263	0.0523366	-0.0750697	-0.0234123	-0.0173782	0.0786208	0.0433933	0.0263297	-0.0510234	-0.048998	-0.0560158	-0.00428689	-0.0148744	-0.0110936	-0.116672	-0.0738121	0.0366508	-0.103487	0.0949225	0.0222344	-0.0101139	-0.0474192	0.0133372	-0.0386826	-0.0605436	-0.049755	-0.0287347	0.0268641	-0.0438906	0.0636516	0.0251556	0.0561009	0.0464196	-0.0507502	0.0319015	0.0287632	0.193342	-0.0470666	0.0167663	0.0642696	-0.0009013	-0.0285062	0.0079943
0.0173544	-0.00488474	-0.0451202	0.02833	-0.0334764	-0.033586	0.00228023	0.0197414	0.0355846	0.0396125	-0.0482903	-0.0582247	0.00930606	-0.0857421	-0.0387608	0.0312902	0.0174008	-0.0202821	0.00517547	0.0411564	-0.00955603	-0.0140024	0.040704	-0.0560008	0.0149274	-0.0974923	-0.0590186	0.0224143	-0.0611361	-0.0774009	0.0624318	-0.000300156	0.0160639	-0.0791359	-0.0457444	0.036683	-0.0186176	-0.0106577	-0.0478845	0.0348105	0.000495262	-0.15587	0.0527727	-0.0895046	0.00404699	-0.0353587	-0.0714252	-0.0857487	-0.0316324	-0.00609061
-0.0501069	0.000853778	-0.0431948	-0.0207263	-0.0713322	-0.0838884	0.0740854	0.0284263	-0.0299514	-0.00288041	-0.0022792	-0.0701455	-0.0561493	0.00526459	-0.000450532	-0.104592	-0.0534099	0.0160502	-0.0435897	0.00282385	0.0131053	-0.00403017	0.00950094	-0.00876841	-0.0778211	-0.0741004	-0.0392486	-0.102086	0.0488502	-0.0111941	0.0435011	-0.037341	0.0739299	-0.101416	-0.0967003	0.0159806	0.0249271	-0.114262	-0.102455	-0.0451652	-0.0179322	-0.0450809	0.0338681	-0.0325014	-0.0436539	0.437851	-0.0696096	-0.00862279	-0.0376449	-0.0575388
0.065055	-0.0875507	-0.00531817	0.0259896	0.0218254	0.0964563	0.000882272	0.0477149	0.00247926	-0.087769	0.00107117	-0.00517936	-0.0111996	0.0225235	-0.0380343	-0.0182419	-0.0152719	0.0340122	-0.0267362	0.0102829	0.0181977	-0.00367225	-0.0331011	0.0548243	0.0219153	0.0235062	-0.0299998	0.0104401	0.0580052	0.0777764	-0.0265547	0.0637046	-0.000209244	-0.00735054	-0.0211228	0.0772544	0.00633851	-0.0439256	-0.0325335	-0.0292826	0.0538275	-0.00285009	0.00421233	0.0218814	0.037981	0.0132007	0.312244	0.0491812	-0.0528187	0.0215718
0.0627092	-0.0706702	-0.0583387	0.0714694	-0.0863186	0.0179507	-0.0761422	0.0539025	0.0465774	0.00264114	-0.0085836	-0.0679176	0.0234184	0.016722	-0.0221975	-0.0546356	-0.0534153	0.0466856	-0.0829201	0.0158962	-0.0355188	-0.0551469	0.0445787	-0.00420188	-0.0114452	0.00620336	-0.0061752	0.000506396	-0.103726	0.0378929	0.0647313	0.0785091	-0.0735154	-0.0700568	-0.0243739	0.0271727	-0.0803537	-0.041675	-0.1049	0.0703023	0.0485021	-0.0550399	0.0105654	-0.10145	0.0491433	-0.088498	-0.0335272	0.0993328	-0.0405057	0.000287355
-0.0421914	0.00388647	-0.031119	-0.020299	-0.0218256	0.026549	-0.0477788	-0.0455928	-0.00466166	-0.0804644	0.0392769	0.0408153	-0.0134213	0.0320464	0.0407804	0.0527843	-0.0165737	-0.00265046	0.0340014	0.016517	-0.0624513	-0.0191516	0.0618291	0.0238276	-0.0148426	0.0252359	0.0760727	0.00557972	0.00906216	-0.0615247	-0.013495	0.0194375	-0.000351553	0.0462332	0.0814918	-0.0268282	0.0784478	-0.0150359	0.000395841	0.0157282	0.0297356	0.115991	0.0531545	0.0275132	0.0278451	-0.0654344	0.0543525	0.00473942	0.192095	0.105189
0.0161223	-0.017778	0.020708	-0.0166639	0.0546912	0.00265954	0.0284193	0.016391	-0.0521361	-0.0467412	-0.0030915	0.0519872	0.0317276	0.0504572	0.0692808	-0.0995177	0.0118387	0.00841746	-0.0154369	-0.12627	-0.0032197	-0.018891	-0.00577572	-0.0069933	0.0137981	-0.0664565	-0.0685983	0.0122605	-0.00721406	-0.0115818	-0.0679184	0.0168914	-0.0155997	-0.0423278	0.0256095	0.0518555	-0.0655841	-0.0324614	-0.07391	-0.0384507	-0.105253	0.0234926	0.0246927	-0.00716677	0.0273707	0.00352022	0.0372187	-0.002879	0.0358501	0.356168
-0.0682067	-0.00286108	0.0534904	0.00988276	0.0434675	0.0902115	-0.0636009	0.0304218	0.00236	0.00340096	0.0578751	0.0618544	0.0349703	0.0378901	-0.00548088	0.0257003	0.101099	-0.129532	0.0594328	0.0555063	0.0531765	-0.00840018	0.0779825	0.0138292	0.0779984	0.0430731	0.0110565	0.101055	0.0516415	0.038855	-0.0082659	0.0100572	0.0260005	0.0559981	0.0538504	-0.025681	0.0375939	0.0934825	0.0807343	-0.0219261	0.0488234	0.0367267	0.00118375	0.133816	-0.078948	-0.00721412	0.0481969	-0.0347067	0.0797311	0.0583747
0.0671041	-0.0633455	0.0127434	0.0751812	-0.0335115	-0.0326981	-0.0433639	0.0264734	0.116096	-0.054902	-0.0130287	-0.0758487	-0.101323	0.0293809	0.0439431	0.0269177	-0.00269566	0.0065177	-0.0402085	-0.0693273	-0.0345552	0.0325647	0.0324601	0.02504	0.0613404	-0.00349149	0.000858112	0.0350806	0.117285	0.0918066	0.0113564	0.041142	-0.0432041	0.00235162	0.036395	0.039122	-0.0393669	0.0722773	-0.0431536	0.0221945	0.0286402	0.0504178	0.0411793	-0.0076776	0.0404416	-0.0884047	0.0636991	-0.00585108	0.0272614	-0.074321
0.0457209	0.0189502	0.0173683	-0.0094281	-0.0663558	-0.0583045	0.0385554	0.0402712	0.178012	-0.0234595	0.054286	-0.109979	-0.124296	0.0509911	0.107935	-0.0132593	-0.0620769	0.117345	-0.0598961	-0.0650497	-0.0250989	-0.0460049	0.045465	0.0253096	0.0254302	0.0129957	-0.0555475	-0.0113755	-0.0825784	0.00661296	-0.0200007	-0.0340816	0.0377614	-0.00506802	-0.0915642	0.0475022	0.0204728	-0.119625	-0.0523838	-0.0141665	-0.0609393	-0.0839315	-0.0296495	-0.0288674	-0.0643018	-0.0261465	-0.0336639	-0.0123004	0.00306662	0.0151054
-0.00391781	-0.0471382	-0.0528429	-0.0108844	0.040636	-0.0295745	0.0125764	-0.0908334	-0.0101614	-0.0161886	-0.0451763	-0.0602209	-0.0288329	0.0678068	2.09974e-06	-0.0484244	-0.0329517	0.00157339	0.0406	0.0286817	-0.0291981	0.0499117	0.0628207	0.0621245	0.0694412	-0.0444445	0.0475226	0.0478997	-0.0202439	0.0307917	-0.0024938	0.0203795	0.105337	0.0747441	-0.0772267	0.0460423	0.00104218	0.0224659	-0.00514729	-0.0343501	-0.039002	-0.0872579	-0.0854717	0.0211723	-0.0172471	0.0401717	-0.0322166	0.0661619	0.0204195	-0.0415874
0.0628294	-0.0758492	0.0096045	0.0683643	-0.13708	-0.147657	-0.01153	-0.0213921	0.0856145	0.00402864	0.0041807	-0.125339	-0.0505339	0.0187495	0.0898469	0.0703975	-0.0340983	-0.0509807	-0.0514839	-0.0644973	-0.04096	-0.0254688	0.0414009	-0.0359583	-0.0231194	-0.0402397	0.0339604	0.063696	-0.045613	0.017712	0.0725604	-0.000635365	0.0183281	0.0533019	0.0390378	-0.0106325	0.0315985	-0.0879529	-0.0465928	-0.0510332	0.041778	-0.0552478	0.112299	-0.0166958	-0.06521	0.0625391	-0.0347756	0.046546	0.00164037	0.0357618
0.10638	0.0371701	-0.012845	0.0738741	0.0254618	-0.00902914	-0.0233927	-0.064561	0.0765438	-0.0809597	-0.0222071	0.00730768	-0.013056	-0.0119433	0.00422413	-0.0239058	0.0555713	0.0137572	-0.0225855	-0.0721033	-0.0581343	0.00975029	0.100588	0.0296502	-0.00464436	0.0241552	-0.0485583	0.012273	-0.00666776	0.087441	-0.0245384	-0.00937495	-0.0166912	0.0422376	-0.0125751	0.017147	-0.0431257	0.0232661	-0.0316674	-0.03105	0.0271109	0.0442918	-0.0135034	0.0395842	0.0455509	-0.0427093	0.033021	0.0394842	-0.129002	0.00978953
-0.0599492	0.0475464	0.00196555	0.107562	0.0696872	0.0421874	-0.0707047	0.0240247	-0.035986	0.0081387	0.0170365	0.0381894	0.0618824	-0.106571	-0.0449976	0.0206577	0.0656288	-0.0610256	-0.00509451	0.0360671	0.0288229	0.0298339	0.0157138	-0.0120731	0.0553224	0.0238735	0.0111074	0.0528427	0.0508805	0.0635747	0.0149462	-0.0487573	-0.0155739	0.0433128	0.0329052	-0.060822	-0.0721392	0.055565	0.0505702	0.00726126	0.0326967	0.0258352	0.0115545	-0.0216546	-0.0131339	-0.0224738	0.0101483	-0.0326541	0.0422512	-0.00987543
-0.0444768	0.051962	-0.00171707	0.0239877	0.0483537	0.0566995	-0.0554796	0.0224959	-0.0332027	-0.0195919	0.0241556	0.0516165	0.0863499	0.00287274	-0.00196192	0.0330795	0.00111773	-0.023398	0.111935	-0.0178899	0.0568141	0.00767277	-0.0218328	-0.00442701	-0.0359222	0.0537629	0.0142378	-0.0373731	-0.0172797	0.0761375	-0.0360686	-0.0430707	0.0727203	-0.0581054	-0.0296005	0.0293165	0.0524643	0.0578734	0.103375	0.0389955	-0.00785683	-0.0437176	-0.0784239	0.0278723	-0.00578393	-0.0703121	0.00336227	-0.0330113	0.0332886	-0.00969278
-0.108021	0.101195	0.00655328	0.0123917	0.0574146	0.0667974	0.0709719	-0.0713049	0.0306323	-0.0376294	-0.0269516	0.0648564	0.0774566	0.082879	-0.0125746	-0.000478903	0.0351462	-0.0707757	0.111096	0.0253905	0.00447277	0.0493645	-0.0148638	-0.0142802	-0.0199812	0.130031	-0.00355427	0.0528888	-0.0225573	0.0113832	0.0268687	-0.00869234	0.0349348	0.0540479	0.0395638	-0.0175281	0.0350474	0.0488414	0.10168	0.0495183	0.0820539	0.0500888	0.0313901	0.0459585	0.0217329	0.0387962	0.0879056	0.11479	0.0225783	-0.0117321
1.8886e-05	-0.0889695	0.0346423	-0.0492824	-0.0341196	-0.00822752	-0.0985629	0.0250995	0.110133	0.0177954	-0.0308535	-0.0188681	-0.0509066	0.0648298	-0.0197069	-0.0290056	-0.0269881	0.00882986	-0.0314703	-0.0539844	-0.0373826	-0.100434	0.046695	-0.00783708	0.026637	0.000839512	-0.0257533	0.00675376	-0.0464606	-0.0585722	-0.0561719	-0.0222654	0.0469619	0.049009	-0.0364521	0.0658083	0.0411555	-0.035595	-0.0761904	-0.00847286	-0.00527572	-0.0867594	0.021408	-0.0364177	0.0176774	0.0171956	-0.0285367	-0.0327702	-0.00614855	-0.0167873
0.00548575	0.0391485	0.0462186	-0.00864349	0.0680364	0.149734	-0.0234349	-0.000838821	-0.108943	-0.034055	0.0002314	0.0556467	0.00345108	-0.00401836	-0.038976	0.0333565	0.0418216	-0.0391309	0.0788597	-0.00519955	0.0397179	0.0886804	-0.0794946	-0.00993655	0.0269288	0.0461235	0.031549	0.0913701	-0.0208507	0.0628835	0.00696435	-0.0867009	-0.00830647	-0.0408756	0.131296	0.0315041	-0.0861851	0.105866	0.0777577	0.073474	0.0167251	0.0560479	-0.0359187	0.032455	0.00264336	0.0105664	0.0371823	0.0236726	0.0475998	0.00269317
-0.0424462	0.0852235	0.024365	0.0786885	0.0539481	0.00694012	0.0189293	0.0544719	0.0439764	-0.0167149	0.0536226	0.0369164	-0.0200685	-0.000628901	0.0901044	-0.0230505	0.0447786	-0.0407181	-0.0178215	0.0248874	-0.0112088	0.00536181	-0.0223817	0.0348316	-0.0211219	-0.0495564	0.0224272	-0.0126624	0.0387648	-0.0133785	0.0176157	0.0844176	0.0225408	-0.0191871	0.0605976	0.0584755	-0.0588974	0.0320413	0.00346572	-0.020577	-0.0158695	0.0365051	-0.0752854	0.0222728	0.0261146	-0.0159334	-0.0105957	0.0234232	0.0364833	-0.0126463
-0.0704274	0.075634	0.091426	-0.036673	0.0424046	0.049188	0.0261698	-0.0643677	-0.0796297	-0.0293652	-0.0262362	0.135691	0.164941	-0.0312488	-0.0245847	0.0172586	0.119497	-0.0882614	0.0927104	0.0590685	-0.000282029	7.69799e-05	0.0310326	-0.0523987	0.0252055	-0.0343721	-0.00217405	0.0277741	-0.0260328	0.00783541	0.0146439	0.0493821	0.0595121	0.0250139	0.0246676	-0.0452111	0.07074	0.0672	0.0487478	0.0484865	0.0478648	0.10017	0.00525073	0.0497163	-0.0459241	-9.8479e-05	-0.00408868	-0.0154687	0.00769721	0.0402638
0.0586095	-0.0556545	0.0643165	-0.00152875	0.0753084	0.109437	-0.052648	-0.0406635	0.0653022	0.0352656	-0.0189167	0.0398169	-0.00585019	-0.0557003	-0.0467451	0.114809	0.0123724	-0.0858597	0.0321139	0.0158336	-0.0790019	6.13915e-05	0.0814571	0.0743493	0.00494487	0.0709103	-0.00655757	0.0931487	-0.0256211	0.0268245	-0.0802258	0.0219693	-0.00291151	-0.0506635	0.121033	0.0676776	-0.0250382	0.0695161	0.0327282	0.115054	-0.0302538	0.0864894	-0.0855521	0.034738	-0.0396576	0.0523978	0.0520623	0.00744043	-0.0364257	-0.150302
-0.0275339	0.178981	0.0106994	0.0710618	0.06528	0.0473834	-0.114201	-7.55032e-05	-0.0113454	0.0162857	0.0435967	0.133807	0.0320435	0.0286264	0.0332077	0.115042	0.012449	-0.0341096	0.0612257	0.00818786	0.128911	-0.095025	0.00199423	0.0197833	-0.0567548	0.0367437	0.0132309	-0.0434988	0.0801779	0.0625264	-0.00928956	-0.0290755	-0.0580222	0.0404066	0.110878	-0.0304529	0.0133752	-0.0202272	0.120072	0.0624677	-0.0490549	0.00353148	-0.031663	0.0272775	0.00335495	0.0952993	0.0076943	0.0168946	0.0103281	0.0112599
0.07268	-0.0454257	-0.0710305	0.032217	-0.0373459	0.0076845	-0.00753012	0.026743	0.0156158	-0.0159889	0.0470417	0.00214936	-0.0672215	-0.0088795	0.00375318	0.0229152	-0.0510753	0.0363106	-0.0427087	0.0186787	0.0360698	0.0609137	0.0154829	-0.0232224	0.00426129	-0.0329347	0.0262453	0.0333541	0.00161627	0.0214611	0.0515243	0.0696402	-0.05077	-0.0188457	0.0461903	0.00563287	-0.0381864	0.00433304	0.0216846	0.00335912	0.0598932	0.072115	0.0069232	-0.00747102	0.00768948	0.0314449	0.0397312	-0.0514517	0.0543267	0.0428615
-0.098579	0.0458984	0.0748572	0.0568341	0.114008	0.0569063	-0.00701919	0.0266758	-0.0125252	-0.052516	0.0626936	0.0314854	0.0771967	-0.0410562	0.111589	0.0243035	0.0481211	-0.0266126	0.125853	0.0270181	0.0158783	0.0879509	0.0113705	0.0404757	0.0803759	0.107516	0.0825944	-0.0476376	0.00812098	-0.0498133	0.0433904	-0.0413181	0.00203379	0.0988152	0.00356055	0.0341315	0.0251842	-0.0130307	0.109611	-0.00563376	0.114225	0.0265055	0.0902582	0.0349472	-0.0398933	0.0313737	-0.115597	-0.0609983	0.021411	0.00735365
0.0549984	-0.0469699	-0.0191634	-0.0190582	-0.0705123	-0.0463482	-0.0561007	0.00908277	-0.00057621	-0.112511	0.0399849	-0.0570881	-0.074964	-0.0370979	0.0437863	-0.0902648	-0.0452351	0.108093	-0.0799787	-0.0176323	-0.0262585	0.0250698	0.0472577	0.0504497	0.00706128	-0.0310668	0.0185903	-0.000997513	-0.0662855	0.0130831	-0.00641547	-0.00955181	-0.0862805	-0.0188646	-0.115939	-0.0343569	0.00530359	-0.0512667	-0.0890028	-0.0498899	-0.104428	-0.0604286	-0.0594079	-0.0401333	-0.0465055	-0.00935055	0.0187405	0.0183832	0.00608289	0.00620979
0.0249086	0.000417394	0.0087289	-0.0085964	-0.0174858	0.0114448	0.0421075	0.031801	0.0655285	-0.0465689	0.0160912	-0.0381043	-0.119326	0.028143	0.0205444	0.007114	0.00323482	0.0282081	-0.044311	0.0125025	0.00558221	0.035763	0.00100379	0.00275194	-0.023604	0.0399992	0.00573702	0.000931552	-0.00382855	0.010155	0.0957881	-0.0474269	0.0323648	0.0537812	-0.0419553	0.0227912	-0.0418409	-0.0315604	0.0267807	-0.104425	-0.0187909	-0.0355669	-0.0241394	0.0266748	-0.0321767	0.110644	-0.0223848	-0.00417345	-0.0356969	-0.0768574
0.0581456	-0.0637853	-0.00623306	-0.00198952	0.0169203	-0.0281943	-0.0461795	0.0237241	0.0170293	-0.014908	0.0522995	-0.0502087	-0.0442963	-0.0157458	-0.0025265	0.0222403	-0.0425722	0.0372257	0.00910733	-0.0422785	0.0174912	0.0164135	0.049143	0.0552576	0.0370522	-0.0134376	0.0192743	-0.0564675	0.0121236	-0.00727901	-0.0376047	0.0516922	-0.0271191	0.00670938	0.0629123	-0.0542207	3.7832e-05	0.0385743	-0.0327173	0.033678	-0.00396506	-0.0272493	0.00745871	0.0302414	-0.00460011	0.00631691	0.0326486	-0.0425195	0.00504853	-0.0246312
-0.0772405	0.0656796	0.0951669	-9.60671e-05	0.20073	0.173318	-0.044915	-0.0965898	-0.0473913	-0.0114417	-0.0554896	0.161537	0.171859	0.0232661	-0.0999537	0.119671	0.150106	-0.158189	0.132152	0.0736253	0.0253695	0.00813702	0.00195997	-0.0284327	-0.00114284	0.0922755	0.0195897	0.132154	0.0692307	0.0346813	-0.117328	-0.124584	0.00622707	0.0374181	0.163223	-0.0262633	0.0768303	0.203077	0.204855	0.124249	0.0680271	0.195902	0.0351685	0.0838054	0.0152396	-0.0302119	0.0824408	0.0211486	0.0311552	0.0216484
-0.11993	0.0475567	0.0146177	-0.0410222	0.0609467	0.0623201	-0.0276622	-0.0491054	-0.0516019	-0.0252599	-0.0166	0.0148177	0.017361	-0.0145667	0.00787878	0.0368679	0.0726828	-0.092893	0.0200858	-0.0498152	-0.0127914	-0.0845156	-0.0398306	-0.0586373	-0.0503231	-0.00215438	0.0450314	-0.00667802	0.0351795	-0.0302064	-0.0777201	-0.0419191	-0.0439885	0.0526022	-0.0013125	-0.0650462	-0.0399619	-0.0088235	0.161602	0.06455	-0.0382019	0.0277097	0.0319397	0.00743433	-0.0640393	0.00238135	-0.012428	-0.0142484	0.0702123	0.000267872
-0.0352663	0.134231	-0.0464195	-0.0124898	0.0137895	-0.0198368	-0.0135346	0.0201219	-0.0207904	-0.0559659	-0.0886547	0.0560654	0.0257244	0.012002	0.00590873	-0.000123692	0.0378115	-0.00707544	0.00326885	-0.0453348	0.0252748	-0.0748153	0.0697379	-0.0331623	0.0407294	-0.0177279	0.0588521	0.0228359	0.0137319	-0.0459323	-0.0292232	0.000414068	-0.00739374	0.00961969	-0.00145686	-0.0843003	0.0861167	0.00839377	0.0146822	-0.0386215	0.0983571	0.0295294	0.03474	-0.0246545	0.0437388	0.0182626	0.0269301	0.0464303	0.0656662	0.0548888
0.0630045	-0.107196	-0.0712351	-0.0127418	-0.0960234	-0.165934	0.0399391	0.0299589	0.0190343	-0.0782378	-0.0566754	-0.115418	0.0351546	0.0157717	-0.0282475	-0.0358404	-0.0999171	0.0326587	-0.144133	-0.128397	-0.00328472	-0.120642	0.0714633	-0.0250225	-0.00909933	-0.0970659	-0.0870114	-0.0348621	-0.0556495	0.00196757	0.0234499	0.0161666	-0.0445957	-0.0682717	-0.0218362	0.0677605	-0.0674451	-0.0915438	-0.167616	-0.0523985	-0.0613761	-0.129285	0.00108216	0.00934568	-0.0303065	-0.0774867	-0.0465303	-0.0511517	0.0508889	0.0247471
0.0954361	-0.11175	-0.0488101	-0.0258333	-0.12825	-0.0802262	0.0389274	0.0692803	0.112158	-0.0297777	0.0651134	-0.0587225	-0.0870298	-0.0602264	0.105139	-0.0143984	-0.14556	0.0978227	-0.141103	-0.00418813	0.0151401	0.0177591	-0.0207627	0.00243022	0.0641588	0.0164215	0.0186055	0.0151521	-0.0157333	-0.0119607	0.00906527	0.0065243	-0.0420895	0.0202659	0.019687	0.0373102	-0.0391959	-0.0948073	-0.104835	-0.0315691	-0.0304844	-0.0556804	0.0104221	0.0189177	0.0289008	0.00797862	-0.0150738	-0.0227168	0.0691318	-0.0210187
0.106899	-0.0583494	0.014809	0.0393269	0.0316653	0.0881258	-0.0452398	0.0129246	0.0927889	0.0488273	0.0500994	-0.0399571	-0.025369	0.045279	-0.000206879	-0.0245712	-0.0442303	0.0254425	-0.0326951	-0.0273906	0.0436476	-0.0718241	-0.0211082	0.0906042	-0.0180384	-0.0460951	0.0200235	-0.00688095	-0.0233037	-0.0775738	-0.0606698	0.0821431	0.0111743	0.0271532	-0.0141142	0.0798158	-0.0210291	0.0241527	0.0805149	0.0230806	-0.0276568	-0.0420246	-0.0453683	0.0070648	0.0677538	-0.0879078	0.0254097	-0.0801197	-0.0419232	0.0234291
0.00472357	-0.0387992	-0.0528805	-0.057131	-0.11988	-0.103833	0.103971	0.00589643	0.0460587	0.0341784	0.0293799	0.00179199	-0.0672053	-0.0513283	0.061272	-0.0237369	0.00668881	0.024351	-0.0777113	-0.00511483	-0.00579219	-0.0410459	0.0517926	-0.0435152	0.119162	-0.0489967	-0.00294914	0.00108013	-0.0855488	0.0161437	0.051389	-0.0192381	0.0584422	0.0366412	-0.110836	-0.0417259	0.0867949	-0.086198	-0.105689	-0.0435115	-0.0168115	-0.117075	0.0394694	-0.0381876	0.0868419	-0.0400985	-0.0948314	-0.0253148	0.0696796	0.0287195
0.00977198	-0.0513927	0.00646598	-0.0441468	-0.0624942	-0.0597359	0.043101	0.052378	-0.0496082	-0.0926652	0.0797035	-0.0511227	-0.122029	0.0107381	0.0775243	-0.0773969	-0.0268118	0.125036	-0.0343116	-0.00450021	0.00772158	-0.0482903	0.0355341	-0.0264353	-0.018985	0.00933016	-0.0510764	0.041532	-0.0201307	0.0314671	0.0666153	-0.0249093	-0.0577942	0.0454252	-0.0121249	0.0367712	0.106309	-0.0948085	-0.0973311	0.0428208	0.0223145	-0.0218742	0.0299518	-0.139438	-0.0450719	0.0254435	-0.0385838	0.0657979	0.0194589	-0.0290882
0.0895899	-0.139885	-0.119126	0.0141354	-0.0845355	-0.118284	0.0922866	0.0430919	0.0970305	-0.0662598	0.0217598	-0.022649	-0.119015	0.00118863	0.0468065	-0.183688	-0.159929	0.0610484	-0.117519	-0.124394	0.0298592	-0.0393431	0.0201129	0.0105406	-0.00542586	-0.0484997	0.0350674	-0.000854717	0.0173807	-0.0119002	0.0297186	0.0592495	0.0354814	0.00503901	-0.0952367	0.000756416	0.0589223	-0.182122	-0.182088	-0.105248	-0.00409483	-0.0501031	-0.0710744	-0.133175	0.0545044	-0.0296571	-0.0912115	-0.0424218	0.0370933	0.00596192
0.0214454	-0.0641847	-0.0506051	-0.0365201	-0.128229	-0.169734	0.0219263	-0.0202041	0.0361681	-0.0190633	0.0425565	0.00454699	-0.0596658	0.013536	-0.0819274	-0.109818	-0.146898	0.142768	-0.126937	-0.0205483	0.00191214	-0.0853429	0.044364	0.020565	-0.0252397	-0.113405	-0.0452039	0.00790332	-0.0735926	-0.00869101	0.0600222	0.0483334	0.0153421	-0.00935457	-0.0778261	0.0161874	0.0318527	-0.135974	-0.152356	-0.092412	-0.0521283	-0.0280198	0.0306396	-0.0991619	-0.00757193	0.0318827	0.0123536	0.025012	-0.029771	0.0398615
-0.0594657	0.0542089	0.116135	0.0305955	0.142705	0.0866945	0.0383832	-0.0137431	-0.0595834	-0.0144069	-0.000932499	0.139491	0.0383569	0.0133992	-0.0401304	0.142328	0.0728485	-0.108702	0.0834908	0.0499118	0.0164351	0.0879932	-0.0982879	0.00932186	-0.0741748	0.0991491	-0.00359991	0.0284243	0.0589783	0.029373	-0.014541	0.0102402	0.0135985	-0.0540322	0.140851	-0.0307327	0.00678838	0.117642	0.162896	0.0528972	0.0827107	0.0959468	0.00314712	0.0304133	0.0673092	-0.0237421	0.0852872	0.0275918	0.0503968	0.0342148
0.0133046	-0.0946652	-0.00287373	-0.0663379	-0.0237285	-0.0456142	-0.0116059	-0.093615	0.0512929	-0.0105797	0.0859433	0.0060809	0.0205471	-0.032336	0.00996531	-0.0293294	-0.101956	0.0937072	-0.0399029	-0.0350996	0.010373	-0.0248852	0.0706327	0.0418994	0.00229937	0.0339887	-0.0064709	-0.0808996	-0.0942035	-0.0697947	-0.0016242	0.000765708	0.0221371	0.0683668	-0.00863226	-0.0712867	-0.00793959	-0.0219151	0.00041557	0.00198277	-0.0806013	-0.0271446	0.0353978	0.0217304	0.0190069	0.00510748	-0.0320421	0.0782647	-0.0424439	-0.046772
-0.0062055	0.0676774	-0.00791411	0.0203294	0.00545622	0.0415994	0.0842528	-0.0078446	-0.0222621	0.0289945	0.0294979	0.0293959	0.00819149	0.0498317	0.0794884	-0.0152776	-0.0276877	0.0330058	-8.36914e-05	-0.0137316	0.0869776	0.0176613	0.0493852	0.0314613	0.0541349	0.0614682	-0.00602591	0.0096865	0.0062966	-0.0549757	-0.019676	0.0184391	0.0349095	0.0105708	-0.0113002	-0.0298777	-0.0475919	-0.00773066	0.0054031	-0.0261562	0.0789824	0.0240569	-0.0253628	-0.0735988	-0.0478247	-0.0100176	0.00926965	0.0324734	0.0235973	-0.0277313
0.0285383	0.020622	0.10548	0.0412771	-0.00777739	0.0315836	-0.0345724	-0.00980176	0.0371249	0.0490478	-0.0298373	-0.050856	-0.0197928	0.0390209	0.0699239	-0.124719	0.0720092	-0.0433011	0.0639015	-0.0695758	0.0647045	0.0287112	0.021282	-0.0252286	0.0466603	0.0340563	0.0447017	0.014897	-0.0521017	-0.064666	-0.0106109	0.00121667	0.0526681	0.0713792	0.040178	-0.0691041	-0.00152192	0.00558779	0.0141937	-0.0489386	-0.0779773	-0.0042841	0.02618	0.049321	0.0626345	0.0496231	-0.0331305	-0.0530135	0.00836415	0.0194854
-0.153161	0.125307	0.127765	0.0106499	0.0599281	0.0393544	-0.0558246	0.00841506	-0.0696245	-0.0524683	-0.0327391	0.077975	0.0945176	0.0539807	0.032975	-0.0152959	0.0225176	-0.11862	0.120514	0.0510516	0.17102	0.0619396	-0.0861727	-0.0569417	-0.0026571	0.0279908	0.0283798	-0.0183117	0.0914449	-0.0104723	-0.0295778	-0.010268	0.0624355	0.00527914	0.015412	-0.0425467	0.0331013	0.116328	0.137839	-0.0155772	0.00501878	0.0752544	-0.0370537	0.085491	-0.0406663	0.0638966	0.0268757	0.0353706	0.0324425	0.0119683
0.0760952	0.00605427	-0.0800951	-0.0441706	-0.0987635	-0.10418	0.0656382	-0.0334605	-0.0259265	-0.0146048	-0.0336026	0.0668878	-0.085181	-0.0107252	0.0171852	-0.0727481	-0.0889301	0.0623499	-0.0403312	0.0276507	0.00581339	-0.0888661	-0.00204894	0.011582	-0.0487493	-0.0594823	9.73328e-05	-0.0615667	-0.0674746	-0.0494528	0.0158165	0.00702166	-0.0639934	0.0364176	-0.0977515	-0.0721588	0.0413938	-0.0903594	-0.102278	-0.0681922	0.0247705	-0.0309757	-0.0272369	0.0100557	0.0313064	0.107267	0.0349951	-0.0181246	0.0679306	0.0593753
-0.0574254	0.0559856	0.0460646	-0.0691535	0.0067067	0.0381744	0.0770467	0.00851702	0.0146606	0.061355	-0.100174	0.0109263	0.0973079	0.0200256	0.0171812	0.114227	0.0247139	-0.0284443	0.077813	-0.0324845	-0.0426325	0.0306981	-0.0255325	-0.0630064	0.049882	0.0470542	-0.00858349	-0.00801627	0.0259734	-0.0532589	-0.0860484	0.107827	0.0736143	-0.0239278	0.0298249	-0.0205382	0.016987	-0.0180803	0.0199756	-0.0289587	0.10452	0.0769429	0.00309902	0.0344354	0.0319357	-0.0403702	0.0637933	0.0310203	0.00511798	-0.0346412
-0.069424	-0.000548821	0.0423499	-0.0240279	0.00387163	0.0914709	-0.0157715	-0.0390392	-0.0103136	-0.00413751	0.0338324	0.0624449	0.0396047	-0.0393864	0.0283549	0.0230087	-0.0100293	0.0187728	0.0569439	-0.0921975	-0.0320613	-0.062902	0.0253112	0.045208	0.0344757	0.0136539	-0.0501571	-0.0356665	-0.0384433	0.0535404	-0.0287334	-0.00110596	0.00673137	0.00583453	-0.00970566	-0.0289047	-0.00694228	0.0552455	0.0594063	0.0241175	0.00195984	0.014791	-0.0110234	0.0951725	0.00379634	-0.00510369	0.0852643	-0.117589	0.0886391	-0.00949029
0.0230771	-0.136074	-0.05246	-0.0356815	-0.0462572	-0.0324321	0.0143103	0.101034	0.0974889	0.0506294	0.0103965	-0.120032	-0.0891798	-0.0786381	0.123609	-0.0241141	-0.0400647	0.0856928	-0.173303	0.0241009	-0.0194591	-0.0883298	-0.0726616	-0.042193	0.0155844	0.0467233	-0.0349526	0.0147844	0.0037154	0.0567567	0.0507988	-0.0313118	-0.021996	-0.0829191	-0.0387049	-0.000640496	0.0542759	-0.0643231	-0.0665305	-0.0105999	-0.102172	-0.085461	0.0674304	-0.0936597	0.0211115	0.0445505	-0.0866108	0.0285982	-0.0721585	-0.0188585
-0.0126636	0.0169931	0.0383518	0.0141612	0.0971506	0.058704	0.00298644	-0.00151034	0.0592914	-0.0253018	-0.0114058	0.0635127	-0.00252593	-0.0170507	-0.0490408	0.113137	0.0057606	0.00707651	-0.00690923	0.0179734	-0.0227643	0.0195196	0.0246552	0.0205177	0.00402582	0.060912	0.0683009	0.0280168	0.0207122	0.0790445	0.0227944	0.0274693	0.0472918	-0.00459415	0.0348245	-0.0397723	-0.00452603	0.0859201	0.0721626	0.0177649	0.0354985	0.0621605	0.0187299	0.0613568	0.0112615	-0.036664	0.0514493	0.03583	0.0174349	0.00473086
-0.0252633	-0.0286	-0.00532721	-0.0441273	0.0668408	0.090925	0.0228877	-0.0270493	0.052907	0.0418132	0.0289247	-0.0124216	0.0053713	-0.0364482	0.0204081	0.0740639	0.0454136	-0.0528381	0.0271989	-0.0283689	0.0702876	0.0396868	0.0383198	0.0352908	0.0441076	0.0487411	-0.0092703	0.134247	-0.0370571	0.0459929	-0.0357854	0.0151779	-0.0316554	0.0277327	0.0326376	-0.0272438	0.0373546	0.0198139	0.0636412	0.0767086	0.0682202	0.0533547	0.0628318	0.0735417	-0.0127531	-0.0892808	0.139429	-0.0418321	0.0485918	-0.106605
0.0731487	-0.136908	-0.126643	-0.017155	-0.221947	-0.173333	0.0987365	0.0178914	0.0654929	0.0511144	0.0383872	-0.148942	-0.139079	0.0372836	0.109963	-0.10002	-0.00220538	0.104466	-0.141461	-0.0571478	0.0318697	0.00592275	0.0683477	-0.0518518	-0.0148726	-0.0718339	-0.0744165	-0.076804	-0.0794679	-0.0413849	0.0167521	0.0160656	0.0151705	-0.0177562	-0.156179	0.0429384	-0.00304909	-0.153543	-0.210182	-0.0976907	-0.044542	-0.118012	0.0221457	-0.0396562	0.0494794	-0.0444614	-0.0434765	-0.0779223	-0.0176884	0.0352924
-0.0121769	-0.0106607	-0.111004	0.0258042	-0.0856286	-0.0833928	0.0660687	0.0627908	0.0781735	-0.0246692	0.0501009	-0.0115492	-0.0454799	0.0250289	0.02087	-0.138737	-0.100771	0.0388056	-0.146627	0.00491128	-0.0364842	-0.000457533	-0.00274905	0.01939	0.0359157	0.00608751	0.00374275	-0.0583369	-0.0040695	0.04585	0.0617778	-0.0463064	-0.00519045	-0.0425996	-0.0783662	-0.061772	-0.052703	-0.128282	-0.0505754	-0.0598985	0.00155159	-0.0669459	-0.0319302	0.0450119	0.018438	0.0677384	0.0442948	-0.026471	-0.0265628	-0.101318
0.108585	-0.0710516	0.0157804	-0.00420296	-0.0419729	0.00548197	-0.0887402	0.0247603	0.118593	0.0051244	0.0594246	-0.0631379	-0.0402278	-0.0102934	0.0175174	0.0224045	0.0893141	0.0479684	-0.0491064	-0.0298139	-0.0145237	-0.0385888	0.0539452	0.0683655	0.0268194	-0.0167144	0.0319376	0.0166317	-0.00567744	-0.0192651	-0.00470407	-0.0175577	-0.0120216	0.0623893	0.0237112	-0.0234996	0.0552414	-0.0671285	0.0450048	0.0135561	0.0345021	0.016717	0.0229981	0.0104841	0.0933566	-0.0552126	-0.0264188	-0.00538501	-0.0200583	-0.0981873
-0.0146399	-0.0423031	-0.0517241	0.030578	-0.0493963	-0.0737064	0.0153735	0.00596008	-0.0138146	-0.0189138	0.0108286	-0.0285588	-0.00904572	0.0589656	0.0656885	-0.0501995	-0.0266977	0.0925774	-0.0465975	-0.00527227	0.06844	-0.0487398	-0.0355779	0.00266799	0.00576097	0.00828008	-0.0581421	-0.0128214	-0.112911	-0.123302	0.0413379	0.0254191	0.0603869	0.0537178	-0.108186	-0.00479275	0.022306	-0.117097	-0.159269	-0.089133	0.051872	0.00711614	0.0439325	-0.0644628	0.0387654	-0.0203534	-0.0256936	-0.0079051	0.0317142	0.00265074
-0.111891	0.0838154	-0.022269	0.0680888	-0.0248335	-0.0094907	0.0145416	0.0536923	0.0933039	-0.036055	0.000925998	-0.00660108	0.0137854	0.00901008	-0.0410015	-0.0134793	-0.00916918	0.0436378	-0.018315	-0.0237272	0.0471774	0.0217603	0.0476503	-0.0192486	-0.00139347	0.0627153	0.0119101	-0.0661295	0.0133492	0.00626595	0.0217939	0.0364642	0.057672	0.0493764	0.0529467	-0.0981916	-0.00309615	-0.0140089	-0.00981525	-0.0188499	0.0910411	0.108744	0.0737811	0.00213886	-0.00574207	0.0026994	-0.022499	-0.0457509	0.0422456	-0.0586036
-0.0148543	-0.0215268	-0.0890273	-0.101543	0.0166025	-0.102385	-0.0195704	-0.0338033	0.0248455	0.0526715	0.0296881	0.0632276	-0.00774663	-0.0381947	-0.0739459	0.0272298	-0.0409997	-0.0468778	-0.029337	0.0242807	0.0756739	-0.102711	-0.0191183	0.0903403	0.0629688	0.0450509	0.0486779	-0.0453894	-0.0267309	-0.0370253	-0.07568	0.0209182	-0.0272116	0.0150871	-0.112208	0.0106419	-0.0144755	-0.0828011	0.0415031	-0.0326783	0.0223207	-0.0499521	-0.0230199	-0.0853287	-0.0259918	0.0104072	0.0113378	-0.0278603	0.0209635	0.022881
0.0415903	0.00859054	-0.012228	0.0471066	-0.00723201	-0.0392994	-0.00833782	0.0897064	0.0165012	0.0235606	0.0209641	-0.0426636	-0.0769335	0.0396336	-0.0261534	0.0631324	0.00527134	0.0362959	-0.0658349	0.087531	-0.0539706	0.0832086	0.00846564	-0.0218464	0.0516116	0.0273453	-0.0104682	-0.0608097	0.0174382	-0.0721919	-0.00350418	0.0209556	-0.00910533	-0.117498	0.0225765	0.00780844	-0.0241878	-0.0248445	-0.115297	-0.0305312	0.0307486	0.0440062	0.0228321	-0.0952555	-0.0156042	0.108617	0.0505424	0.0178667	-0.045657	-0.0524228
0.0168444	0.0463824	-0.0535658	-0.0380779	0.0292954	-0.036744	0.0225563	-0.00664093	0.0542476	0.0216929	-0.0576982	-0.00950528	-0.0287407	0.0496162	-0.0207998	-0.0268451	0.0156035	0.0353418	0.0381486	-0.00875065	0.0180382	-0.0627068	-0.0421436	0.00308977	0.0382632	0.0158068	-0.0116513	-0.0048964	0.0754621	0.00485876	0.066592	0.0620755	0.0478904	0.0705309	-0.021964	-0.0831227	-0.0542187	0.0315958	-0.0755671	-0.0794787	-0.00826565	-0.00843112	0.00125051	0.0574605	0.0332656	0.0185146	-0.0570985	0.0370892	-0.0407024	-0.0142059
-0.000613364	0.0438462	0.055364	-0.0858461	0.060497	-0.0162336	0.0405398	0.0256301	0.132809	0.00135656	0.0777502	0.0649271	0.0233518	-0.117748	0.0244331	0.0639177	0.00802242	0.0236071	-0.0193719	-0.0169424	-0.0913934	0.0565403	-0.0262301	-0.0022678	0.0127198	0.0696833	-0.00379998	0.0482734	0.0928561	0.0230221	-0.00937269	-0.0381342	-0.0592325	0.0102503	-0.032857	0.0628273	0.0671981	-0.0212207	-0.049655	0.0365461	-0.0312415	0.00439371	-0.0981165	0.0764093	0.0133609	-0.114944	-0.0469657	0.0509581	-0.0204864	-0.0331453
-0.0135361	0.250315	0.0389756	0.0356179	0.165957	0.0931375	0.00767284	-0.00427777	-0.122116	-0.0580251	-0.0251012	0.155169	0.111626	0.130995	-0.0523777	0.0130793	0.0892308	-0.0454927	0.134469	-0.0225501	0.0446021	0.0333824	-0.0160262	-0.0336797	0.025984	0.0199794	-0.0190106	0.0474275	0.0341901	0.00574069	-0.0915028	0.0228408	0.028218	-0.0020377	0.039358	-0.102202	0.00120018	0.0867709	0.0748012	-0.0142443	0.0286209	0.0536679	0.0322326	0.0478138	0.0448829	0.0628699	0.0950574	0.0803049	0.00796274	0.118754
0.0355564	-0.192996	-0.0745293	-0.023337	-0.150769	-0.166279	0.0222333	-0.0187259	0.0387873	0.0317176	-0.0198805	-0.136296	-0.15452	0.037466	0.0729753	-0.101798	-0.0842273	0.0987627	-0.103636	0.0330586	0.00582705	-0.030477	-0.00702394	-0.000307423	-0.0276363	-0.010971	-0.0190367	-0.118241	-0.0737535	-0.0754046	0.067023	0.0601708	0.0490757	-0.060617	-0.114789	0.0803754	-0.0605527	-0.15482	-0.160421	-0.101736	-0.0164047	-0.104	0.00305106	-0.136953	0.0795748	0.000909449	0.0205914	0.00452506	-0.0417211	-0.00314415
-0.0405259	0.124761	0.169906	0.00884222	0.131011	0.138408	-0.0983744	-0.0139168	-0.0507007	0.0709773	-0.0773759	0.0631742	0.0812782	0.0112978	-0.0836733	0.0537779	0.182337	-0.0880901	0.164899	0.0600437	-0.0135732	-0.0290814	-0.0323669	-0.000793492	-0.00322885	0.139675	0.0126867	0.0809019	0.0726251	-0.0160483	-0.13597	-0.0577171	-0.0437922	0.000856827	0.156257	-0.0238588	0.0875613	0.173491	0.16514	0.0766329	-0.0255391	0.092475	-0.0123195	0.102652	-0.00788366	-0.028324	0.0283274	0.018269	0.0594804	0.0523132
0.0853996	-0.0276351	-0.00615164	0.0536671	-0.0395551	-0.0131394	-0.0448566	0.00975523	-0.00389877	0.0563797	0.00615589	-0.0481093	-0.0912594	-0.0267024	-0.121047	-0.0542557	-0.0121161	0.00421434	-0.00360899	-0.036176	-0.0293373	-0.0678731	0.0477007	0.0271242	0.0353724	-0.0202864	-0.00572272	-0.0148306	0.00661478	0.0346262	-0.0713196	-0.0323686	-0.0383524	0.0816455	-0.0426195	-0.076771	0.0301677	0.0670073	-0.0313539	-0.00216033	-0.0802009	0.012614	0.00337623	-0.0512691	0.0339693	0.057349	0.00859104	-0.0530575	0.07568	0.00927205
0.0141624	-0.0196335	-0.0264039	0.0179426	-0.00106167	-0.076461	-0.00126701	-0.0251302	0.0529198	-0.0619317	-0.0146447	-0.0518044	-0.104536	0.0194743	-0.0689156	-0.0512787	-0.0607987	-0.0128075	-0.101822	-0.00484261	0.0364848	0.00964668	-0.00964951	-0.0195935	-0.016404	-0.139064	-0.00166377	-0.075763	0.0490378	0.00214338	0.0159138	0.0230554	0.000574982	-0.0374248	-0.0670122	0.0774004	-0.0848454	-0.00283186	-0.0813695	0.00387202	0.0181338	0.0165015	0.068897	-0.029558	0.0449067	0.046238	0.0300154	-0.0360887	-0.12683	0.0319118
0.0115785	-0.104802	-0.027525	-0.0849199	-0.041059	-0.0548989	0.0378163	0.0184467	0.0488771	0.0513085	-0.0314985	-0.0746306	-0.0322341	0.0506016	0.0938087	-0.0691558	-0.0280406	0.00625643	-0.0872652	0.0480598	-0.00277703	-0.0226521	-0.00951385	0.039222	0.00464935	0.0155603	-0.033019	-0.0750904	0.0367033	-0.0266632	-0.00640797	0.0464677	0.0464052	-0.0143913	-0.0323416	-0.0599247	0.0368021	-0.0730905	-0.0107625	0.0708206	0.0728797	0.00891876	0.0163185	-0.0398708	-0.0261027	-0.0443011	0.0671599	0.0174475	0.0401502	-0.00788083
-0.0383793	0.0192366	-0.0113371	0.0318789	0.0417677	0.093102	-0.0744179	0.00593942	0.0259304	-0.016014	-0.0735262	0.0325985	0.0848344	-0.00350292	-0.0470751	-0.0154968	0.11312	-0.140244	0.12619	0.0676563	-0.0229006	0.0547817	-0.0285429	-0.00384256	0.0215343	-0.0227073	0.0336533	0.0198597	-0.034214	0.0126238	-0.0832641	0.0124034	0.0204916	0.0262565	0.0266668	-0.031349	-0.0523179	0.0422648	0.0470587	-0.0131765	-0.113155	0.00137093	0.00468778	0.0497071	-0.0154545	-0.0329083	-0.0207374	-0.0953185	0.020462	0.0113408
0.0663297	-0.0179139	-0.090508	0.0687605	-0.0636869	0.0328233	0.0103857	0.0291912	-0.00114141	-0.00218952	-0.0308005	-0.0654564	0.0299772	-0.116931	0.112632	-0.0152283	-0.0120304	0.0857332	-0.0348697	-0.119559	0.066344	0.00199016	0.0123208	0.0171752	-0.0576895	0.0117614	-0.0794446	-0.00586077	-0.0525108	-0.0255904	-0.0229566	-0.00349204	-0.0766212	-0.0154093	-0.0842203	0.0706382	0.00135776	-0.0597065	-0.0864082	0.00195363	-0.0201895	-0.0797314	0.0345334	0.00296378	0.0308355	-0.105052	0.0112076	-0.0481282	-0.07795	0.0147025
0.0471329	-0.0281564	0.0639729	-0.0102106	0.0412889	-0.0059376	-0.0101742	-0.0960138	-0.106942	0.00442154	-0.132426	-0.00801274	0.00510667	0.0444489	0.00790208	0.0171875	0.0613338	-0.00195686	0.0218774	-0.00497566	0.0159832	0.025811	-0.141703	-0.0107417	0.0218304	0.0362029	0.0040786	-0.0460119	0.0747006	0.000206846	0.0161771	0.0893949	0.00181252	-0.0156974	0.084764	-0.061655	0.00807362	0.0680746	-0.0173029	0.032615	-0.0114592	0.0137244	0.0255389	0.0073162	0.0640898	-0.00836832	-0.00555459	0.0835675	-0.0170086	-0.0612474
-0.0714367	0.0417611	0.0688859	0.0323027	0.109315	0.104298	-0.0148633	0.0222065	-0.105957	-0.0947846	0.0446114	0.164336	0.0809569	0.00923861	-0.0144984	0.0748922	0.0433412	-0.0575554	0.0987855	0.0948137	0.0562353	0.045848	-0.0802897	0.0642269	0.0134793	0.111802	0.0383976	0.0300725	0.0817717	0.0155664	-0.0126576	0.0292829	0.0887495	-0.0156296	-0.0217149	-0.0225721	-0.0342735	0.117397	0.106422	-0.0175904	0.0527187	0.113504	-0.0331279	-0.0337389	0.025442	0.0438383	0.0952832	0.00801171	0.0473168	0.0850814
0.0120181	0.00566374	-0.127542	-0.0768897	-0.0763088	-0.0542777	0.0705511	0.0152146	0.0553939	-0.171187	0.0761767	-0.041809	-0.144214	-0.0187358	0.0401564	-0.044454	-0.0934188	0.0697401	-0.0621277	0.0571641	0.0219123	-0.0362505	0.0929122	-0.0276834	-0.0568149	-0.00171378	-0.0644996	-0.0122041	-0.00909656	-0.0469615	0.0875181	0.0170341	-0.0354205	0.0702178	-0.0686749	-0.0631287	-0.0360389	-0.0136413	-0.127742	0.00770717	-0.0136232	-0.032181	0.0722866	-0.0372956	-0.0186804	0.0304433	0.00698924	0.063558	-0.0149723	-0.0168252
0.0073178	-0.0111341	-0.108497	-0.018478	-0.100318	-0.155596	0.0241424	-0.0118711	-0.0671535	0.0527446	-0.0460987	0.00376384	-0.0203244	0.0066773	-0.0251367	-0.0794027	-0.0228235	-0.0160755	-0.0264945	0.0191	0.0518756	-0.00555961	0.0796368	0.0657578	0.0162092	0.02506	0.00776519	0.0207091	0.0405583	-0.0600759	0.00786879	-0.00200621	0.0135096	0.0334288	-0.0345383	0.0215594	0.0469712	-0.0847815	-0.132764	-0.0275108	0.0212956	0.0421767	-0.0578239	-0.04946	0.0628728	0.0442934	-0.0493559	-0.0654127	0.00212905	0.0310879
0.00995836	0.0163426	0.0235419	0.0227974	0.0371	0.0174055	0.0272942	0.0372196	-0.00112609	0.0255214	-0.0142787	0.0244714	-0.0766738	0.046907	0.0492713	-0.0356273	-0.0640393	0.0339326	-0.0526993	0.101301	-0.0398435	-0.0727699	-0.0216011	0.0427153	0.0564586	-0.0153448	0.0150802	-0.0168537	-0.0189473	0.00596066	-0.0913014	-0.0205022	0.0352513	-0.0620121	-0.0239808	-0.0752585	-0.0649093	-0.0199534	-0.0112894	0.0117975	0.0247421	-0.026567	-0.00324736	0.0453075	-0.0336817	0.0538236	0.00981994	-0.0140853	0.00161569	0.040765
-0.104448	0.0795079	0.09726	-0.0535486	0.163528	0.014236	-0.0207602	-0.0593777	-0.0383793	0.0300067	-0.0363132	0.0851459	0.0751888	0.0354099	-0.0714082	-0.0242277	0.0824644	-0.0103692	0.0651373	0.0805024	0.0060991	0.0804976	-0.00203152	0.0167979	-0.000246882	0.0311672	0.0801632	0.0604413	0.0296307	-0.0267933	0.0289186	-0.0242844	-0.00635356	-0.0416882	0.0805325	-0.00689708	0.0667962	0.0576279	0.0452407	-0.0445372	0.0793741	0.0457317	-0.0505528	-0.0216941	0.0383396	-0.00604182	0.0273603	0.0393774	-0.0384358	-0.00685216
-0.0541347	0.0782633	0.118022	0.0411292	0.0551946	0.0077855	0.0138519	0.109183	-0.0598927	0.0364605	-0.0226817	0.0322444	0.0629153	0.0612104	0.0471707	0.00954629	0.0769911	-0.0136019	0.0317998	0.0146702	0.0753649	0.0793283	-0.0195362	-0.030102	-0.0849143	0.0160106	0.0813746	-0.00697868	0.0398245	0.0639431	0.0337148	-0.0420435	0.0188161	-0.023306	0.115775	0.0327004	-0.030958	0.0247241	0.0938365	-0.00943189	0.0618071	0.0609673	0.0463084	0.0446423	-0.0652784	0.00289332	0.0659877	0.025478	0.0507871	0.0349284
0.013909	0.0706914	0.0725269	0.0502461	-0.0221018	-0.0297409	-0.0359415	-0.0012454	-0.00478954	-0.0170972	-0.0201151	0.0335384	0.00317697	-0.00213819	-0.0165379	0.0439282	0.0522494	0.039718	0.0399392	0.0378665	-0.0313	0.0199765	0.0530365	0.00359119	-0.0170519	-0.0049099	0.0117291	0.0811371	0.0160377	0.0211096	-0.0149376	-0.0307131	0.0925344	0.014322	0.0668563	0.020913	0.0195686	0.0331117	-0.0298361	0.0508279	-0.0281883	0.00278992	-0.0205046	0.0576837	-0.00630212	-0.100459	0.0450697	0.0245177	-0.0330973	0.00356619
-0.000117086	0.048572	0.0375545	0.0122047	0.0443865	0.0135055	-0.0359542	-0.0031373	-0.0823549	0.0293692	-0.0226732	0.0837997	0.109104	0.0394613	-0.0406089	-0.0500841	0.0322031	-0.0804737	0.0252048	0.0112111	0.0072357	0.0297196	-0.000465068	-0.0151062	-0.104933	0.0237536	-0.0146471	-0.0466854	0.140512	0.07123	-0.0474559	0.0264922	-0.0459489	-0.0566244	0.0779251	-0.0276112	-0.0192031	0.050453	0.0304773	-0.00121187	0.0545755	0.0185965	0.057055	-0.0126019	0.0642361	0.0284687	0.0643053	0.00457862	-0.0323143	0.0132558
-0.00222816	0.0143177	-0.0123829	0.0806424	0.0142407	-0.0828486	0.0536637	-0.0184939	0.0114423	-0.00759421	-0.0779616	0.110066	0.068467	-0.0520174	-0.0635599	0.0359621	-0.0117792	-0.0717271	0.0467085	-0.0442349	-0.0381374	0.0234658	-0.0317156	0.00383389	0.0349959	0.0355536	-0.076678	0.0147743	-0.0393603	0.0111175	-0.00145582	-0.0278382	-0.0632105	-0.0137804	0.0873944	-0.0671625	-0.0944862	-0.00265519	0.0202287	-0.00608692	0.0591635	-0.0120327	0.00503386	0.02945	-0.0090081	0.0061878	-0.0207616	0.0202836	0.0187509	0.0325791
0.033963	0.0737155	0.00671004	0.0818785	0.0536896	0.139669	-0.0521547	0.0231045	0.0158535	0.050932	-0.00998291	0.0295245	0.0702593	0.0440536	-0.0673317	0.0206552	0.0198622	-0.0592453	0.0591469	0.0414587	0.0638228	0.0218908	-0.025683	-0.04182	-0.00113968	-0.0501452	-0.0470745	0.00235054	-0.0755916	0.0180269	-0.0910342	0.000780895	0.0159158	-0.00893792	0.0225342	0.0207095	-0.0395743	-0.0182347	0.0334547	-0.0371947	0.0201859	-0.00924342	0.00169412	0.00350498	0.00892388	0.0104	0.0396994	-0.0149145	-0.0785025	-0.0247643
-0.0945219	0.137893	0.155874	0.00550225	0.263411	0.234863	-0.0736194	-0.0899598	-0.10741	0.0306367	0.00676968	0.124715	0.165162	0.0616433	-0.113942	0.0506846	0.206361	-0.154984	0.203536	0.0562693	0.00793962	0.0835763	-0.0383274	-0.00105653	0.0182806	0.0963322	0.0305649	0.095372	0.131487	0.0447425	-0.0580835	-0.114667	-0.0132788	0.078991	0.190415	-0.0830095	0.0492629	0.257456	0.202058	0.0266291	0.0823752	0.144742	-0.0456444	0.122625	-0.0312478	-0.0289824	0.0865498	0.0148363	0.0295222	0.0690894
[truncated: 70 more columns]
