# Supplementary material for: Neural encoding with unsupervised spiking convolutional neural network
Source: Commun Biol. 2023 Aug 28;6:880. doi: 10.1038/s42003-023-05257-4 (PMC10462614; doi:10.1038/s42003-023-05257-4)
Supplement: Supplementary file 6 — Supplementary Data 3 [file 42003_2023_5257_MOESM6_ESM.xlsx]

## Sheet: Fig. 3a 
	number of voxels	number of images	PCC values	SSIM values
0	50	top 1	0.339076	0.399342
1	50	top 1	0.450513	0.491773
2	50	top 1	0.386694	0.446877
3	50	top 1	0.0967572	0.29613
4	50	top 1	0.432233	0.45795
5	50	top 1	0.264652	0.3789
6	50	top 1	0.506318	0.411101
7	50	top 1	0.121689	0.312958
8	50	top 1	0.588852	0.421936
9	50	top 1	0.227294	0.490658
10	50	top 1	0.313676	0.509973
11	50	top 1	0.0298336	0.458845
12	50	top 1	0.127346	0.232299
13	50	top 1	0.154099	0.202901
14	50	top 1	0.339759	0.281673
15	50	top 1	0.331744	0.421334
16	50	top 1	0.325432	0.364229
17	50	top 1	0.128492	0.301057
18	50	top 1	0.562525	0.567855
19	50	top 1	0.200448	0.327451
20	50	top 1	0.525493	0.501402
21	50	top 1	0.194338	0.504319
22	50	top 1	0.411916	0.604085
23	50	top 1	0.273222	0.484903
24	50	top 1	0.0240205	0.198851
25	50	top 1	0.437534	0.473911
26	50	top 1	0.204316	0.370998
27	50	top 1	0.41282	0.449445
28	50	top 1	0.208276	0.374609
29	50	top 1	0.712762	0.598698
30	50	top 1	0.168139	0.478209
31	50	top 1	0.234889	0.452963
32	50	top 1	0.580206	0.616941
33	50	top 1	0.484029	0.34568
34	50	top 1	0.264346	0.265823
35	50	top 1	0.21512	0.281953
36	50	top 1	0.345986	0.272904
37	50	top 1	0.284779	0.215235
38	50	top 1	0.337231	0.204361
39	50	top 1	0.493056	0.49098
40	50	top 1	0.437306	0.539994
41	50	top 1	0.222663	0.407561
42	50	top 1	0.278273	0.348236
43	50	top 1	0.307645	0.361383
44	50	top 1	0.3713	0.432957
45	50	top 1	0.261501	0.276277
46	50	top 1	0.230954	0.302736
47	50	top 1	0.361459	0.325023
48	50	top 1	0.208228	0.217955
49	50	top 1	0.0570615	0.16917
50	50	top 1	0.352492	0.309717
51	50	top 1	0.415464	0.450665
52	50	top 1	0.233531	0.376511
53	50	top 1	0.390827	0.423693
54	50	top 1	0.147755	0.290459
55	50	top 1	0.368944	0.381997
56	50	top 1	0.336209	0.411994
57	50	top 1	0.425755	0.398503
58	50	top 1	0.366066	0.351861
59	50	top 1	0.276588	0.343742
60	50	top 1	0.26092	0.232315
61	50	top 1	0.27902	0.244687
62	50	top 1	0.389138	0.31694
63	50	top 1	0.247945	0.358196
64	50	top 1	0.295693	0.368524
65	50	top 1	0.417629	0.388382
66	50	top 1	0.16324	0.269591
67	50	top 1	0.219046	0.33002
68	50	top 1	0.337888	0.362521
69	50	top 1	0.505926	0.468234
70	50	top 1	0.273827	0.311573
71	50	top 1	0.132764	0.294527
72	50	top 1	0.0796885	0.23897
73	50	top 1	-0.0339353	0.155209
74	50	top 1	0.330105	0.673603
75	50	top 1	0.0887559	0.597638
76	50	top 1	0.551564	0.719178
77	50	top 1	0.562857	0.67589
78	50	top 1	0.247913	0.584639
79	50	top 1	0.721752	0.744583
80	50	top 1	0.480082	0.652536
81	50	top 1	0.613257	0.747903
82	50	top 1	0.560704	0.737907
83	50	top 1	0.256722	0.660881
84	50	top 1	0.26554	0.448759
85	50	top 1	0.194438	0.532031
86	50	top 1	0.851796	0.788527
87	50	top 1	0.0790742	0.401416
88	50	top 1	0.277191	0.5775
89	50	top 1	0.476609	0.597809
90	50	top 1	0.547734	0.737077
91	50	top 1	0.370575	0.734072
92	50	top 1	0.145455	0.53698
93	50	top 1	0.780035	0.80875
94	50	top 1	0.292737	0.512088
95	50	top 1	0.532549	0.676295
96	50	top 1	0.133396	0.576356
97	50	top 1	0.509383	0.722785
98	50	top 1	0.00259846	0.458799
99	50	top 1	0.362303	0.658352
100	50	top 1	0.252073	0.586654
101	50	top 1	0.620834	0.723458
102	50	top 1	0.323654	0.579212
103	50	top 1	0.528309	0.647693
104	50	top 1	0.685553	0.73566
105	50	top 1	0.0828038	0.223696
106	50	top 1	0.0446584	0.505106
107	50	top 1	0.185895	0.624266
108	50	top 1	0.162704	0.206249
109	50	top 1	0.136923	0.314534
110	50	top 1	0.34436	0.377319
111	50	top 1	0.280825	0.304911
112	50	top 1	0.381638	0.397575
113	50	top 1	0.116109	0.24343
114	50	top 1	0.329922	0.453282
115	50	top 1	0.82182	0.712197
116	50	top 1	0.21832	0.408006
117	50	top 1	0.190602	0.375363
118	50	top 1	0.466093	0.441733
119	50	top 1	0.183278	0.302645
120	50	top 1	-0.0177665	0.219783
121	50	top 1	0.357609	0.328379
122	50	top 1	0.32201	0.400489
123	50	top 1	0.0471651	0.206643
124	50	top 1	0.360612	0.647398
125	50	top 1	0.513299	0.686467
126	50	top 1	0.0989982	0.377024
127	50	top 1	0.147495	0.376008
128	50	top 1	0.197579	0.419051
129	50	top 1	0.268234	0.313483
130	50	top 1	0.32867	0.374154
131	50	top 1	0.229548	0.307911
132	50	top 1	0.457165	0.310436
133	50	top 1	0.154379	0.255503
134	50	top 1	0.579641	0.385295
135	50	top 1	0.487808	0.364591
136	50	top 1	0.252991	0.196012
137	50	top 1	0.087535	0.262914
138	50	top 1	0.325341	0.340526
139	50	top 1	0.586718	0.381121
140	50	top 1	0.290047	0.238982
141	50	top 1	0.306054	0.22084
142	50	top 1	0.146949	0.233929
143	50	top 1	0.201967	0.177285
144	50	top 1	-0.102494	0.130528
145	50	top 1	0.446863	0.328255
146	50	top 1	0.369461	0.269109
147	50	top 1	-0.002252	0.226933
148	50	top 1	0.467658	0.513323
149	50	top 1	0.134732	0.395304
150	50	top 1	0.427131	0.260209
151	50	top 1	0.349736	0.257363
152	50	top 1	0.430623	0.307429
153	50	top 1	0.50935	0.453265
154	50	top 1	0.384926	0.380849
155	50	top 1	0.424242	0.40824
156	50	top 1	0.269666	0.428923
157	50	top 1	0.490004	0.586807
158	50	top 1	0.0783577	0.384453
159	50	top 1	0.617263	0.418407
160	50	top 1	0.269786	0.223351
161	50	top 1	0.303454	0.30132
162	50	top 1	0.405081	0.305963
163	50	top 1	0.357742	0.400363
164	50	top 1	0.210189	0.422349
165	50	top 1	0.547734	0.334862
166	50	top 1	0.377724	0.288163
167	50	top 1	0.175005	0.318566
168	50	top 1	0.267039	0.300865
169	50	top 1	0.265253	0.374404
170	50	top 1	0.136036	0.249253
171	50	top 1	0.537933	0.381191
172	50	top 1	0.192727	0.307387
173	50	top 1	0.288256	0.307782
174	50	top 1	0.216367	0.484615
175	50	top 1	0.423778	0.473442
176	50	top 1	0.308215	0.413757
177	50	top 1	0.285053	0.292815
178	50	top 1	0.175287	0.215915
179	50	top 1	0.396659	0.28952
180	50	top 1	0.182687	0.419434
181	50	top 1	0.359628	0.460036
182	50	top 1	0.462247	0.619515
183	50	top 1	0.553457	0.564049
184	50	top 1	0.291911	0.373806
185	50	top 1	0.406019	0.435789
186	50	top 1	0.397417	0.317703
187	50	top 1	0.522999	0.366175
188	50	top 1	0.581821	0.381367
189	50	top 1	0.186814	0.404527
190	50	top 1	0.271205	0.355312
191	50	top 1	0.34633	0.414362
192	50	top 1	0.272751	0.454896
193	50	top 1	0.28466	0.470278
194	50	top 1	0.254893	0.449773
195	50	top 1	0.56915	0.596238
196	50	top 1	0.0965903	0.310352
197	50	top 1	0.298092	0.543447
198	50	top 1	0.315242	0.62002
199	50	top 1	0.289356	0.547838
200	50	top 1	0.27507	0.562511
201	50	top 1	0.338537	0.556324
202	50	top 1	0.135874	0.34907
203	50	top 1	0.0559019	0.228181
204	50	top 1	0.564297	0.441487
205	50	top 1	0.378806	0.298366
206	50	top 1	0.518626	0.463815
207	50	top 1	0.184068	0.432981
208	50	top 1	0.128001	0.405763
209	50	top 1	0.445714	0.506559
210	50	top 1	0.3984	0.519364
211	50	top 1	0.183606	0.413524
212	50	top 1	0.306686	0.482561
213	50	top 1	0.363686	0.345696
214	50	top 1	0.291244	0.252372
215	50	top 1	0.0740345	0.192304
216	50	top 5	0.50956	0.422665
217	50	top 5	0.627968	0.495657
218	50	top 5	0.299016	0.343564
219	50	top 5	0.281096	0.239772
220	50	top 5	0.626732	0.396895
221	50	top 5	0.560225	0.331396
222	50	top 5	0.64577	0.448212
223	50	top 5	0.626305	0.31395
224	50	top 5	0.643443	0.296062
225	50	top 5	0.259696	0.493166
226	50	top 5	0.284313	0.471893
227	50	top 5	0.0928378	0.473992
228	50	top 5	0.461992	0.172723
229	50	top 5	0.286255	0.16228
230	50	top 5	0.368283	0.233187
231	50	top 5	0.368298	0.375294
232	50	top 5	0.516988	0.357621
233	50	top 5	0.477241	0.329475
234	50	top 5	0.591119	0.402536
235	50	top 5	0.457397	0.278562
236	50	top 5	0.504711	0.329619
237	50	top 5	0.205368	0.507875
238	50	top 5	0.203964	0.498664
239	50	top 5	0.443211	0.514969
240	50	top 5	0.176494	0.184126
241	50	top 5	0.373807	0.360366
242	50	top 5	0.247602	0.283211
243	50	top 5	0.636913	0.455048
244	50	top 5	0.349645	0.326431
245	50	top 5	0.66277	0.490877
246	50	top 5	0.295974	0.473341
247	50	top 5	0.328321	0.403581
248	50	top 5	0.703373	0.625803
249	50	top 5	0.592382	0.276397
250	50	top 5	0.615547	0.313804
251	50	top 5	0.245627	0.205676
252	50	top 5	0.425908	0.170174
253	50	top 5	0.376814	0.185681
254	50	top 5	0.401141	0.205835
255	50	top 5	0.572949	0.489263
256	50	top 5	0.493681	0.464973
257	50	top 5	0.408579	0.446057
258	50	top 5	0.363338	0.374739
259	50	top 5	0.479198	0.36128
260	50	top 5	0.501243	0.462215
261	50	top 5	0.437724	0.274689
262	50	top 5	0.43098	0.286058
263	50	top 5	0.554223	0.287071
264	50	top 5	0.421816	0.26823
265	50	top 5	0.237498	0.205012
266	50	top 5	0.496329	0.305722
267	50	top 5	0.564635	0.38416
268	50	top 5	0.400305	0.367783
269	50	top 5	0.539185	0.434162
270	50	top 5	0.291585	0.289908
271	50	top 5	0.33766	0.327043
272	50	top 5	0.467337	0.439907
273	50	top 5	0.571595	0.388609
274	50	top 5	0.452141	0.372083
275	50	top 5	0.541469	0.390895
276	50	top 5	0.553672	0.284404
277	50	top 5	0.277804	0.161451
278	50	top 5	0.512422	0.324167
279	50	top 5	0.244651	0.362129
280	50	top 5	0.640868	0.422086
281	50	top 5	0.531155	0.368085
282	50	top 5	0.202033	0.224981
283	50	top 5	0.414387	0.362748
284	50	top 5	0.484985	0.35577
285	50	top 5	0.627242	0.446435
286	50	top 5	0.536031	0.385777
287	50	top 5	0.455891	0.33006
288	50	top 5	0.147273	0.139777
289	50	top 5	0.180112	0.12708
290	50	top 5	0.371996	0.675981
291	50	top 5	0.109063	0.612548
292	50	top 5	0.686143	0.753276
293	50	top 5	0.555239	0.684675
294	50	top 5	0.671793	0.63066
295	50	top 5	0.555667	0.303277
296	50	top 5	0.467382	0.633661
297	50	top 5	0.425423	0.551224
298	50	top 5	0.536699	0.73232
299	50	top 5	0.23341	0.664837
300	50	top 5	0.386078	0.410405
301	50	top 5	0.187698	0.524362
302	50	top 5	0.834453	0.62865
303	50	top 5	0.261412	0.401097
304	50	top 5	0.415125	0.548255
305	50	top 5	0.639395	0.591938
306	50	top 5	0.715139	0.71257
307	50	top 5	0.638629	0.660391
308	50	top 5	0.439003	0.50456
309	50	top 5	0.841578	0.754406
310	50	top 5	0.408251	0.503591
311	50	top 5	0.611206	0.678268
312	50	top 5	0.717836	0.602818
313	50	top 5	0.568665	0.734877
314	50	top 5	0.16033	0.427036
315	50	top 5	0.488938	0.579085
316	50	top 5	0.673135	0.611392
317	50	top 5	0.707282	0.725118
318	50	top 5	0.462149	0.592379
319	50	top 5	0.60567	0.666957
320	50	top 5	0.777116	0.665497
321	50	top 5	0.179057	0.207904
322	50	top 5	0.544981	0.557575
323	50	top 5	0.736765	0.711068
324	50	top 5	0.266799	0.188428
325	50	top 5	0.26911	0.21498
326	50	top 5	0.487399	0.27483
327	50	top 5	0.441797	0.3553
328	50	top 5	0.463931	0.355983
329	50	top 5	0.355902	0.168816
330	50	top 5	0.384392	0.415562
331	50	top 5	0.630205	0.544731
332	50	top 5	0.589554	0.467184
333	50	top 5	0.223136	0.279755
334	50	top 5	0.553802	0.331397
335	50	top 5	0.537838	0.353634
336	50	top 5	0.187921	0.203296
337	50	top 5	0.318467	0.161882
338	50	top 5	0.48275	0.46714
339	50	top 5	0.387315	0.234659
340	50	top 5	0.524893	0.630396
341	50	top 5	0.568491	0.643364
342	50	top 5	0.443124	0.334754
343	50	top 5	0.196889	0.276751
344	50	top 5	0.342395	0.346109
345	50	top 5	0.456966	0.195337
346	50	top 5	0.468228	0.362846
347	50	top 5	0.472925	0.286366
348	50	top 5	0.690932	0.286026
349	50	top 5	0.302735	0.215814
350	50	top 5	0.678712	0.315061
351	50	top 5	0.723456	0.371426
352	50	top 5	0.270025	0.175796
353	50	top 5	-0.0233121	0.191702
354	50	top 5	0.514378	0.30927
355	50	top 5	0.609545	0.215409
356	50	top 5	0.52623	0.324839
357	50	top 5	0.520925	0.24961
358	50	top 5	0.666446	0.313506
359	50	top 5	0.402159	0.197284
360	50	top 5	0.210582	0.116909
361	50	top 5	0.566033	0.303629
362	50	top 5	0.510983	0.1876
363	50	top 5	0.0579785	0.17328
364	50	top 5	0.53236	0.446943
365	50	top 5	0.414537	0.410806
366	50	top 5	0.406001	0.189291
367	50	top 5	0.482938	0.275792
368	50	top 5	0.537098	0.293345
369	50	top 5	0.467582	0.369155
370	50	top 5	0.538512	0.401056
371	50	top 5	0.467975	0.407614
372	50	top 5	0.248384	0.390714
373	50	top 5	0.491737	0.38585
374	50	top 5	0.401714	0.424732
375	50	top 5	0.421166	0.252881
376	50	top 5	0.370492	0.21706
377	50	top 5	0.3441	0.27095
378	50	top 5	0.419434	0.180282
379	50	top 5	0.425589	0.284177
380	50	top 5	0.656833	0.495049
381	50	top 5	0.615878	0.300075
382	50	top 5	0.577722	0.338019
383	50	top 5	0.424711	0.325588
384	50	top 5	0.44317	0.304676
385	50	top 5	0.479114	0.289574
386	50	top 5	0.510313	0.29561
387	50	top 5	0.53809	0.310746
388	50	top 5	0.387615	0.331909
389	50	top 5	0.348508	0.263179
390	50	top 5	0.194909	0.476017
391	50	top 5	0.621736	0.470424
392	50	top 5	0.140011	0.2189
393	50	top 5	0.375114	0.26906
394	50	top 5	0.309244	0.202004
395	50	top 5	0.418759	0.207067
396	50	top 5	0.31446	0.368262
397	50	top 5	0.256186	0.396352
398	50	top 5	0.619049	0.551993
399	50	top 5	0.574285	0.373475
400	50	top 5	0.617143	0.470101
401	50	top 5	0.650577	0.475009
402	50	top 5	0.705204	0.332502
403	50	top 5	0.610493	0.24757
404	50	top 5	0.680578	0.36148
405	50	top 5	0.424702	0.328221
406	50	top 5	0.196914	0.224725
407	50	top 5	0.433044	0.392832
408	50	top 5	0.515193	0.466714
409	50	top 5	0.348003	0.430395
410	50	top 5	0.520861	0.500677
411	50	top 5	0.642726	0.587079
412	50	top 5	0.142487	0.245945
413	50	top 5	0.568082	0.517401
414	50	top 5	0.312236	0.559002
415	50	top 5	0.371409	0.582263
416	50	top 5	0.432453	0.555994
417	50	top 5	0.146837	0.180873
418	50	top 5	0.17044	0.30998
419	50	top 5	0.0114043	0.17253
420	50	top 5	0.572199	0.349789
421	50	top 5	0.29827	0.15728
422	50	top 5	0.591454	0.353944
423	50	top 5	0.482449	0.478972
424	50	top 5	0.580215	0.414226
425	50	top 5	0.620331	0.534142
426	50	top 5	0.673324	0.479966
427	50	top 5	0.132897	0.243079
428	50	top 5	0.485337	0.485139
429	50	top 5	0.485224	0.299442
430	50	top 5	0.410334	0.206142
431	50	top 5	0.315175	0.200714
432	50	top 10	0.54505	0.42039
433	50	top 10	0.706067	0.500283
434	50	top 10	0.395777	0.352689
435	50	top 10	0.374468	0.239464
436	50	top 10	0.623235	0.323865
437	50	top 10	0.581874	0.300001
438	50	top 10	0.663175	0.42866
439	50	top 10	0.656842	0.317917
440	50	top 10	0.601989	0.267013
441	50	top 10	0.249813	0.48308
442	50	top 10	0.231837	0.462344
443	50	top 10	0.096939	0.466342
444	50	top 10	0.497372	0.158768
445	50	top 10	0.260961	0.144621
446	50	top 10	0.423806	0.235687
447	50	top 10	0.514049	0.301178
448	50	top 10	0.654192	0.337637
449	50	top 10	0.552224	0.340458
450	50	top 10	0.706458	0.455078
451	50	top 10	0.48173	0.298764
452	50	top 10	0.417137	0.296182
453	50	top 10	0.241814	0.444848
454	50	top 10	0.16757	0.499416
455	50	top 10	0.477148	0.524968
456	50	top 10	0.212029	0.159035
457	50	top 10	0.359815	0.314502
458	50	top 10	0.292499	0.241712
459	50	top 10	0.554921	0.39527
460	50	top 10	0.270217	0.308122
461	50	top 10	0.635232	0.499807
462	50	top 10	0.417437	0.47821
463	50	top 10	0.322334	0.337288
464	50	top 10	0.770108	0.58888
465	50	top 10	0.563016	0.24932
466	50	top 10	0.557623	0.249041
467	50	top 10	0.282054	0.194925
468	50	top 10	0.508123	0.181095
469	50	top 10	0.40992	0.165128
470	50	top 10	0.456395	0.180524
471	50	top 10	0.590846	0.424039
472	50	top 10	0.520273	0.422093
473	50	top 10	0.416507	0.41781
474	50	top 10	0.415261	0.28161
475	50	top 10	0.495323	0.315076
476	50	top 10	0.502435	0.431093
477	50	top 10	0.583517	0.302986
478	50	top 10	0.468285	0.295069
479	50	top 10	0.608285	0.297662
480	50	top 10	0.533451	0.261093
481	50	top 10	0.238793	0.215982
482	50	top 10	0.461285	0.270273
483	50	top 10	0.552477	0.36432
484	50	top 10	0.417014	0.3386
485	50	top 10	0.568606	0.412083
486	50	top 10	0.344645	0.304507
487	50	top 10	0.383058	0.30243
488	50	top 10	0.467014	0.340288
489	50	top 10	0.594635	0.380623
490	50	top 10	0.584522	0.373001
491	50	top 10	0.627501	0.282373
492	50	top 10	0.510455	0.243348
493	50	top 10	0.402974	0.198462
494	50	top 10	0.577018	0.28885
495	50	top 10	0.258495	0.363918
496	50	top 10	0.663657	0.416319
497	50	top 10	0.571343	0.376616
498	50	top 10	0.289836	0.209885
499	50	top 10	0.371423	0.35172
500	50	top 10	0.427931	0.319531
501	50	top 10	0.675455	0.409263
502	50	top 10	0.460902	0.325283
503	50	top 10	0.456676	0.300453
504	50	top 10	0.0473362	0.100704
505	50	top 10	0.122218	0.110433
506	50	top 10	0.43411	0.678076
507	50	top 10	0.284334	0.576375
508	50	top 10	0.804084	0.788072
509	50	top 10	0.578315	0.652167
510	50	top 10	0.719778	0.659375
511	50	top 10	0.483714	0.20575
512	50	top 10	0.600921	0.656223
513	50	top 10	0.444484	0.519348
514	50	top 10	0.592713	0.733858
515	50	top 10	0.235312	0.678186
516	50	top 10	0.389351	0.412097
517	50	top 10	0.222745	0.541151
518	50	top 10	0.82624	0.565406
519	50	top 10	0.38115	0.3855
520	50	top 10	0.43402	0.523949
521	50	top 10	0.707142	0.617451
522	50	top 10	0.767472	0.751789
523	50	top 10	0.663448	0.659749
524	50	top 10	0.549463	0.490814
525	50	top 10	0.836586	0.724014
526	50	top 10	0.459305	0.530828
527	50	top 10	0.593689	0.673487
528	50	top 10	0.719419	0.580599
529	50	top 10	0.667932	0.733962
530	50	top 10	0.216676	0.435186
531	50	top 10	0.510402	0.579236
532	50	top 10	0.709593	0.646282
533	50	top 10	0.707447	0.733115
534	50	top 10	0.431952	0.56393
535	50	top 10	0.592087	0.547166
536	50	top 10	0.702069	0.614543
537	50	top 10	0.216368	0.225179
538	50	top 10	0.691693	0.599678
539	50	top 10	0.829644	0.740349
540	50	top 10	0.242612	0.183557
541	50	top 10	0.271514	0.185937
542	50	top 10	0.489218	0.23929
543	50	top 10	0.475495	0.296115
544	50	top 10	0.536923	0.336404
545	50	top 10	0.401351	0.176436
546	50	top 10	0.474675	0.426379
547	50	top 10	0.617168	0.504408
548	50	top 10	0.60683	0.452443
549	50	top 10	0.278112	0.24718
550	50	top 10	0.723371	0.350065
551	50	top 10	0.550027	0.303502
552	50	top 10	0.22172	0.186027
553	50	top 10	0.487358	0.18323
554	50	top 10	0.591784	0.437486
555	50	top 10	0.472152	0.148336
556	50	top 10	0.501922	0.500963
557	50	top 10	0.65111	0.542798
558	50	top 10	0.377644	0.31523
559	50	top 10	0.194779	0.276942
560	50	top 10	0.376606	0.306939
561	50	top 10	0.509871	0.196939
562	50	top 10	0.471902	0.215981
563	50	top 10	0.513397	0.287478
564	50	top 10	0.698711	0.275639
565	50	top 10	0.308603	0.173687
566	50	top 10	0.748375	0.322041
567	50	top 10	0.656111	0.252281
568	50	top 10	0.30637	0.157476
569	50	top 10	-0.00207045	0.174456
570	50	top 10	0.572117	0.296139
571	50	top 10	0.616054	0.197383
572	50	top 10	0.537236	0.286992
573	50	top 10	0.542164	0.246029
574	50	top 10	0.714465	0.262216
575	50	top 10	0.414731	0.203504
576	50	top 10	0.168312	0.114793
577	50	top 10	0.609722	0.30021
578	50	top 10	0.61527	0.203613
579	50	top 10	0.126705	0.177014
580	50	top 10	0.550648	0.420155
581	50	top 10	0.471583	0.406896
582	50	top 10	0.38458	0.165928
583	50	top 10	0.493291	0.247598
584	50	top 10	0.528701	0.232206
585	50	top 10	0.489206	0.35846
586	50	top 10	0.592519	0.395978
587	50	top 10	0.539792	0.456457
588	50	top 10	0.326538	0.385437
589	50	top 10	0.526177	0.384149
590	50	top 10	0.527741	0.442781
591	50	top 10	0.41718	0.20387
592	50	top 10	0.470458	0.245276
593	50	top 10	0.40283	0.288061
594	50	top 10	0.279816	0.16217
595	50	top 10	0.53746	0.261997
596	50	top 10	0.744222	0.513889
597	50	top 10	0.652518	0.296945
598	50	top 10	0.623872	0.352154
599	50	top 10	0.48662	0.330664
600	50	top 10	0.412276	0.292569
601	50	top 10	0.537795	0.293523
602	50	top 10	0.523488	0.252012
603	50	top 10	0.600392	0.312208
604	50	top 10	0.501973	0.315061
605	50	top 10	0.403606	0.220241
606	50	top 10	0.225398	0.472625
607	50	top 10	0.669285	0.477884
608	50	top 10	0.304075	0.224791
609	50	top 10	0.471202	0.227237
610	50	top 10	0.364371	0.211605
611	50	top 10	0.404306	0.198938
612	50	top 10	0.319295	0.359399
613	50	top 10	0.294026	0.378284
614	50	top 10	0.687168	0.584752
615	50	top 10	0.622508	0.325933
616	50	top 10	0.60302	0.432501
617	50	top 10	0.688357	0.469454
618	50	top 10	0.700386	0.300637
619	50	top 10	0.540637	0.197346
620	50	top 10	0.681173	0.32096
621	50	top 10	0.461295	0.311165
622	50	top 10	0.202968	0.175557
623	50	top 10	0.388698	0.352064
624	50	top 10	0.514153	0.4128
625	50	top 10	0.374046	0.435487
626	50	top 10	0.526159	0.468385
627	50	top 10	0.671114	0.56352
628	50	top 10	0.223548	0.25642
629	50	top 10	0.578966	0.518153
630	50	top 10	0.33911	0.576398
631	50	top 10	0.399395	0.594716
632	50	top 10	0.563908	0.548306
633	50	top 10	0.124645	0.141937
634	50	top 10	0.153512	0.176975
635	50	top 10	-0.0142208	0.173676
636	50	top 10	0.674127	0.406283
637	50	top 10	0.317975	0.145984
638	50	top 10	0.65773	0.354971
639	50	top 10	0.588333	0.474844
640	50	top 10	0.563464	0.401797
641	50	top 10	0.691939	0.541654
642	50	top 10	0.65012	0.455492
643	50	top 10	0.164996	0.180437
644	50	top 10	0.425597	0.43958
645	50	top 10	0.560249	0.28965
646	50	top 10	0.43238	0.206412
647	50	top 10	0.420325	0.194206
648	50	top 15	0.620639	0.439573
649	50	top 15	0.700596	0.499031
650	50	top 15	0.397188	0.337325
651	50	top 15	0.366588	0.230279
652	50	top 15	0.626462	0.300209
653	50	top 15	0.530037	0.260065
654	50	top 15	0.726568	0.451352
655	50	top 15	0.690898	0.312485
656	50	top 15	0.682117	0.302277
657	50	top 15	0.251397	0.485558
658	50	top 15	0.20691	0.463785
659	50	top 15	0.100929	0.467105
660	50	top 15	0.516371	0.162474
661	50	top 15	0.288361	0.147991
662	50	top 15	0.455933	0.206316
663	50	top 15	0.594227	0.310232
664	50	top 15	0.663247	0.294312
665	50	top 15	0.607152	0.354689
666	50	top 15	0.710732	0.447289
667	50	top 15	0.502276	0.309815
668	50	top 15	0.431025	0.28196
669	50	top 15	0.288263	0.467033
670	50	top 15	0.149329	0.497003
671	50	top 15	0.506263	0.495296
672	50	top 15	0.251626	0.17284
673	50	top 15	0.397421	0.325865
674	50	top 15	0.293357	0.26043
675	50	top 15	0.557476	0.392358
676	50	top 15	0.305944	0.302259
677	50	top 15	0.630787	0.469865
678	50	top 15	0.489724	0.477658
679	50	top 15	0.34253	0.337929
680	50	top 15	0.741735	0.53794
681	50	top 15	0.605996	0.261565
682	50	top 15	0.557534	0.249796
683	50	top 15	0.366859	0.194492
684	50	top 15	0.550713	0.178362
685	50	top 15	0.39372	0.156003
686	50	top 15	0.433359	0.188401
687	50	top 15	0.596932	0.4173
688	50	top 15	0.520917	0.430404
689	50	top 15	0.433479	0.421564
690	50	top 15	0.435276	0.290074
691	50	top 15	0.471646	0.227941
692	50	top 15	0.505394	0.430334
693	50	top 15	0.580173	0.298548
694	50	top 15	0.514531	0.304442
695	50	top 15	0.613399	0.28062
696	50	top 15	0.506235	0.250182
697	50	top 15	0.276532	0.207252
698	50	top 15	0.469807	0.267553
699	50	top 15	0.586931	0.347988
700	50	top 15	0.40275	0.349335
701	50	top 15	0.555735	0.407217
702	50	top 15	0.368205	0.300755
703	50	top 15	0.404839	0.312161
704	50	top 15	0.495825	0.357425
705	50	top 15	0.602935	0.388058
706	50	top 15	0.604064	0.339272
707	50	top 15	0.656206	0.282398
708	50	top 15	0.58321	0.266177
709	50	top 15	0.432467	0.201146
710	50	top 15	0.605076	0.295122
711	50	top 15	0.268887	0.366094
712	50	top 15	0.646699	0.389182
713	50	top 15	0.535003	0.370569
714	50	top 15	0.296817	0.21505
715	50	top 15	0.398682	0.352226
716	50	top 15	0.438108	0.294407
717	50	top 15	0.685043	0.407504
718	50	top 15	0.459168	0.282757
719	50	top 15	0.425205	0.308582
720	50	top 15	0.0323731	0.11392
721	50	top 15	0.139732	0.0990225
722	50	top 15	0.415324	0.673763
723	50	top 15	0.329852	0.593707
724	50	top 15	0.845057	0.794935
725	50	top 15	0.626966	0.634948
726	50	top 15	0.76563	0.666005
727	50	top 15	0.594397	0.233468
728	50	top 15	0.621914	0.6685
729	50	top 15	0.535795	0.53787
730	50	top 15	0.593311	0.731741
731	50	top 15	0.269031	0.689502
732	50	top 15	0.368178	0.417156
733	50	top 15	0.205688	0.538708
734	50	top 15	0.817968	0.535821
735	50	top 15	0.431062	0.385907
736	50	top 15	0.425265	0.471441
737	50	top 15	0.712501	0.629138
738	50	top 15	0.739282	0.697251
739	50	top 15	0.692298	0.674072
740	50	top 15	0.627351	0.514322
741	50	top 15	0.84826	0.73767
742	50	top 15	0.452402	0.535313
743	50	top 15	0.603856	0.670699
744	50	top 15	0.711302	0.537811
745	50	top 15	0.672931	0.73977
746	50	top 15	0.265921	0.37515
747	50	top 15	0.525056	0.572478
748	50	top 15	0.754578	0.657727
749	50	top 15	0.729575	0.739341
750	50	top 15	0.579659	0.596834
751	50	top 15	0.611092	0.573561
752	50	top 15	0.771453	0.63727
753	50	top 15	0.224468	0.23168
754	50	top 15	0.732193	0.634797
755	50	top 15	0.88282	0.782345
756	50	top 15	0.273922	0.183421
757	50	top 15	0.288289	0.16449
758	50	top 15	0.510058	0.235322
759	50	top 15	0.51239	0.265102
760	50	top 15	0.551959	0.289527
761	50	top 15	0.380312	0.17536
762	50	top 15	0.518395	0.419173
763	50	top 15	0.584542	0.484975
764	50	top 15	0.598029	0.448695
765	50	top 15	0.286781	0.236555
766	50	top 15	0.742298	0.343689
767	50	top 15	0.554616	0.264231
768	50	top 15	0.245732	0.175056
769	50	top 15	0.534634	0.202906
770	50	top 15	0.583902	0.391868
771	50	top 15	0.496243	0.162705
772	50	top 15	0.532857	0.450234
773	50	top 15	0.569836	0.464551
774	50	top 15	0.353316	0.293947
775	50	top 15	0.205393	0.278966
776	50	top 15	0.395092	0.311198
777	50	top 15	0.49545	0.181552
778	50	top 15	0.476438	0.193977
779	50	top 15	0.50358	0.290918
780	50	top 15	0.691863	0.283408
781	50	top 15	0.317475	0.165941
782	50	top 15	0.762459	0.29798
783	50	top 15	0.706454	0.294654
784	50	top 15	0.320565	0.157481
785	50	top 15	0.18094	0.207124
786	50	top 15	0.571093	0.291136
787	50	top 15	0.641779	0.19846
788	50	top 15	0.54042	0.290308
789	50	top 15	0.587663	0.25002
790	50	top 15	0.684383	0.24144
791	50	top 15	0.457193	0.205212
792	50	top 15	0.209682	0.121466
793	50	top 15	0.604795	0.267157
794	50	top 15	0.598006	0.201778
795	50	top 15	0.112493	0.150295
796	50	top 15	0.521141	0.415251
797	50	top 15	0.493893	0.404205
798	50	top 15	0.389002	0.146608
799	50	top 15	0.549008	0.249922
800	50	top 15	0.566791	0.232936
801	50	top 15	0.50711	0.309713
802	50	top 15	0.603875	0.399263
803	50	top 15	0.563479	0.446025
804	50	top 15	0.35635	0.389443
805	50	top 15	0.570476	0.336642
806	50	top 15	0.539662	0.453477
807	50	top 15	0.466652	0.206066
808	50	top 15	0.472746	0.227312
809	50	top 15	0.377032	0.239148
810	50	top 15	0.330893	0.164655
811	50	top 15	0.552952	0.257704
812	50	top 15	0.762016	0.522604
813	50	top 15	0.710258	0.308703
814	50	top 15	0.648908	0.34581
815	50	top 15	0.549213	0.336563
816	50	top 15	0.421105	0.288623
817	50	top 15	0.560613	0.291646
818	50	top 15	0.567131	0.249558
819	50	top 15	0.604872	0.309183
820	50	top 15	0.559426	0.31585
821	50	top 15	0.466319	0.224063
822	50	top 15	0.219034	0.461845
823	50	top 15	0.655009	0.466776
824	50	top 15	0.414057	0.265824
825	50	top 15	0.498855	0.193529
826	50	top 15	0.450473	0.199498
827	50	top 15	0.471174	0.208945
828	50	top 15	0.308111	0.342914
829	50	top 15	0.299461	0.369356
830	50	top 15	0.670823	0.564187
831	50	top 15	0.644239	0.309049
832	50	top 15	0.563103	0.407117
833	50	top 15	0.720455	0.471923
834	50	top 15	0.707919	0.301095
835	50	top 15	0.522388	0.186693
836	50	top 15	0.688622	0.30834
837	50	top 15	0.486429	0.308238
838	50	top 15	0.23775	0.180523
839	50	top 15	0.413757	0.339191
840	50	top 15	0.521906	0.428978
841	50	top 15	0.43294	0.463811
842	50	top 15	0.542628	0.464769
843	50	top 15	0.633197	0.502424
844	50	top 15	0.244105	0.218692
845	50	top 15	0.620464	0.533737
846	50	top 15	0.370204	0.584939
847	50	top 15	0.379777	0.600341
848	50	top 15	0.548997	0.551407
849	50	top 15	0.110323	0.116616
850	50	top 15	0.186272	0.154159
851	50	top 15	0.0268034	0.163702
852	50	top 15	0.717445	0.373421
853	50	top 15	0.474197	0.158809
854	50	top 15	0.65322	0.355673
855	50	top 15	0.618665	0.489377
856	50	top 15	0.591174	0.406408
857	50	top 15	0.718688	0.529296
858	50	top 15	0.617495	0.430854
859	50	top 15	0.232502	0.196023
860	50	top 15	0.438445	0.328363
861	50	top 15	0.590006	0.28192
862	50	top 15	0.373914	0.166754
863	50	top 15	0.436399	0.197099
864	50	top 20	0.626149	0.413364
865	50	top 20	0.687872	0.451182
866	50	top 20	0.444496	0.329254
867	50	top 20	0.385358	0.222597
868	50	top 20	0.652256	0.257846
869	50	top 20	0.492472	0.260442
870	50	top 20	0.746232	0.421577
871	50	top 20	0.713402	0.32261
872	50	top 20	0.667326	0.283264
873	50	top 20	0.245569	0.482223
874	50	top 20	0.203831	0.468896
875	50	top 20	0.103095	0.4664
876	50	top 20	0.542661	0.166073
877	50	top 20	0.304703	0.151865
878	50	top 20	0.471536	0.213203
879	50	top 20	0.665425	0.332721
880	50	top 20	0.654987	0.296775
881	50	top 20	0.659093	0.358437
882	50	top 20	0.721091	0.446868
883	50	top 20	0.502114	0.303735
884	50	top 20	0.451066	0.2571
885	50	top 20	0.256397	0.47454
886	50	top 20	0.156815	0.496988
887	50	top 20	0.533287	0.515736
888	50	top 20	0.212224	0.141496
889	50	top 20	0.389004	0.309067
890	50	top 20	0.298899	0.274693
891	50	top 20	0.534477	0.363988
892	50	top 20	0.375901	0.304963
893	50	top 20	0.65482	0.476362
894	50	top 20	0.470511	0.455216
895	50	top 20	0.365175	0.336428
896	50	top 20	0.729167	0.519911
897	50	top 20	0.61767	0.263489
898	50	top 20	0.572883	0.24914
899	50	top 20	0.383331	0.190555
900	50	top 20	0.545504	0.179187
901	50	top 20	0.406154	0.164487
902	50	top 20	0.465062	0.190375
903	50	top 20	0.580507	0.413548
904	50	top 20	0.533592	0.423745
905	50	top 20	0.465852	0.408812
906	50	top 20	0.471002	0.302254
907	50	top 20	0.471258	0.220047
908	50	top 20	0.504562	0.400533
909	50	top 20	0.619008	0.274569
910	50	top 20	0.527202	0.304793
911	50	top 20	0.586263	0.265747
912	50	top 20	0.489373	0.242358
913	50	top 20	0.291155	0.198795
914	50	top 20	0.480092	0.264729
915	50	top 20	0.600133	0.357831
916	50	top 20	0.447296	0.319385
917	50	top 20	0.555096	0.396718
918	50	top 20	0.391047	0.301667
919	50	top 20	0.405964	0.30862
920	50	top 20	0.506728	0.36547
921	50	top 20	0.597441	0.382741
922	50	top 20	0.609941	0.306388
923	50	top 20	0.662804	0.2774
924	50	top 20	0.602613	0.277714
925	50	top 20	0.474954	0.20633
926	50	top 20	0.607358	0.295234
927	50	top 20	0.272528	0.36496
928	50	top 20	0.634769	0.388684
929	50	top 20	0.535439	0.370192
930	50	top 20	0.322838	0.214442
931	50	top 20	0.386935	0.326432
932	50	top 20	0.424779	0.290075
933	50	top 20	0.683032	0.362714
934	50	top 20	0.503403	0.269759
935	50	top 20	0.437787	0.294881
936	50	top 20	0.037749	0.110385
937	50	top 20	0.144659	0.0996917
938	50	top 20	0.406858	0.674996
939	50	top 20	0.305815	0.589328
940	50	top 20	0.85377	0.797272
941	50	top 20	0.659922	0.636067
942	50	top 20	0.786009	0.663836
943	50	top 20	0.671164	0.256106
944	50	top 20	0.629148	0.673791
945	50	top 20	0.566438	0.543135
946	50	top 20	0.624699	0.738409
947	50	top 20	0.296223	0.694163
948	50	top 20	0.395632	0.430931
949	50	top 20	0.307896	0.48483
950	50	top 20	0.77552	0.496227
951	50	top 20	0.387982	0.384846
952	50	top 20	0.422703	0.463067
953	50	top 20	0.715856	0.607087
954	50	top 20	0.774732	0.717624
955	50	top 20	0.731249	0.695216
956	50	top 20	0.591373	0.502625
957	50	top 20	0.847248	0.741262
958	50	top 20	0.512976	0.55255
959	50	top 20	0.639407	0.668315
960	50	top 20	0.72952	0.535085
961	50	top 20	0.681591	0.741434
962	50	top 20	0.307463	0.344549
963	50	top 20	0.576671	0.588633
964	50	top 20	0.760057	0.633186
965	50	top 20	0.722063	0.725372
966	50	top 20	0.62009	0.612966
967	50	top 20	0.579762	0.562931
968	50	top 20	0.79079	0.638448
969	50	top 20	0.259614	0.232601
970	50	top 20	0.782793	0.666947
971	50	top 20	0.875244	0.781112
972	50	top 20	0.283177	0.180588
973	50	top 20	0.338404	0.172193
974	50	top 20	0.532471	0.246626
975	50	top 20	0.532436	0.251596
976	50	top 20	0.53	0.271878
977	50	top 20	0.402186	0.179503
978	50	top 20	0.521112	0.428151
979	50	top 20	0.597353	0.472309
980	50	top 20	0.604285	0.445435
981	50	top 20	0.323256	0.218414
982	50	top 20	0.771451	0.339737
983	50	top 20	0.593171	0.271797
984	50	top 20	0.251399	0.14375
985	50	top 20	0.506196	0.193234
986	50	top 20	0.555203	0.36755
987	50	top 20	0.532634	0.181961
988	50	top 20	0.540293	0.456501
989	50	top 20	0.527844	0.429309
990	50	top 20	0.379299	0.306873
991	50	top 20	0.232356	0.285102
992	50	top 20	0.410426	0.320484
993	50	top 20	0.500856	0.178701
994	50	top 20	0.490185	0.20131
995	50	top 20	0.513345	0.295694
996	50	top 20	0.687356	0.274414
997	50	top 20	0.304028	0.162031
998	50	top 20	0.747606	0.287443
999	50	top 20	0.656148	0.26918
1000	50	top 20	0.333091	0.154982
1001	50	top 20	0.207876	0.207049
1002	50	top 20	0.568807	0.286572
1003	50	top 20	0.678369	0.201796
1004	50	top 20	0.538969	0.258781
1005	50	top 20	0.588542	0.255833
1006	50	top 20	0.651584	0.218375
1007	50	top 20	0.439509	0.2006
1008	50	top 20	0.247144	0.133523
1009	50	top 20	0.611694	0.259448
1010	50	top 20	0.60967	0.202313
1011	50	top 20	0.111281	0.144802
1012	50	top 20	0.536314	0.425685
1013	50	top 20	0.49526	0.402682
1014	50	top 20	0.383908	0.140711
1015	50	top 20	0.586266	0.254983
1016	50	top 20	0.565586	0.230322
1017	50	top 20	0.545054	0.327917
1018	50	top 20	0.633341	0.405519
1019	50	top 20	0.60385	0.452449
1020	50	top 20	0.341601	0.393908
1021	50	top 20	0.555886	0.341541
1022	50	top 20	0.536506	0.435261
1023	50	top 20	0.461329	0.186948
1024	50	top 20	0.450479	0.184562
1025	50	top 20	0.400243	0.233251
1026	50	top 20	0.391328	0.177557
1027	50	top 20	0.598478	0.241878
1028	50	top 20	0.787078	0.523331
1029	50	top 20	0.738408	0.316517
1030	50	top 20	0.646195	0.342272
1031	50	top 20	0.523073	0.335392
1032	50	top 20	0.43384	0.271825
1033	50	top 20	0.604516	0.303515
1034	50	top 20	0.54687	0.250308
1035	50	top 20	0.61968	0.302708
1036	50	top 20	0.569273	0.28029
1037	50	top 20	0.480772	0.225588
1038	50	top 20	0.255317	0.46109
1039	50	top 20	0.653302	0.463303
1040	50	top 20	0.455943	0.278812
1041	50	top 20	0.487055	0.193963
1042	50	top 20	0.423421	0.180915
1043	50	top 20	0.454903	0.210841
1044	50	top 20	0.303661	0.324519
1045	50	top 20	0.273908	0.325604
1046	50	top 20	0.661747	0.55953
1047	50	top 20	0.64224	0.298904
1048	50	top 20	0.637605	0.420419
1049	50	top 20	0.752966	0.486043
1050	50	top 20	0.736194	0.316607
1051	50	top 20	0.516157	0.184338
1052	50	top 20	0.696276	0.293863
1053	50	top 20	0.482712	0.300127
1054	50	top 20	0.229965	0.177111
1055	50	top 20	0.407931	0.339766
1056	50	top 20	0.53894	0.406572
1057	50	top 20	0.420036	0.457658
1058	50	top 20	0.577918	0.464192
1059	50	top 20	0.62655	0.482456
1060	50	top 20	0.242505	0.215636
1061	50	top 20	0.636716	0.540148
1062	50	top 20	0.392856	0.589454
1063	50	top 20	0.366893	0.605639
1064	50	top 20	0.544946	0.544826
1065	50	top 20	0.23864	0.140061
1066	50	top 20	0.191245	0.16122
1067	50	top 20	-0.00748818	0.147002
1068	50	top 20	0.727376	0.355296
1069	50	top 20	0.494739	0.164732
1070	50	top 20	0.681838	0.359984
1071	50	top 20	0.594016	0.474767
1072	50	top 20	0.594228	0.376867
1073	50	top 20	0.721677	0.512337
1074	50	top 20	0.664116	0.450043
1075	50	top 20	0.261961	0.205252
1076	50	top 20	0.48026	0.249022
1077	50	top 20	0.601026	0.262786
1078	50	top 20	0.40436	0.168011
1079	50	top 20	0.426109	0.189658
1080	50	top 25	0.645495	0.412953
1081	50	top 25	0.688285	0.441578
1082	50	top 25	0.422271	0.32342
1083	50	top 25	0.38711	0.227407
1084	50	top 25	0.675102	0.279462
1085	50	top 25	0.537835	0.271463
1086	50	top 25	0.762864	0.436516
1087	50	top 25	0.719114	0.335458
1088	50	top 25	0.683211	0.292328
1089	50	top 25	0.241672	0.482705
1090	50	top 25	0.189177	0.46205
1091	50	top 25	0.102518	0.462871
1092	50	top 25	0.534885	0.166279
1093	50	top 25	0.327241	0.150477
1094	50	top 25	0.463726	0.216808
1095	50	top 25	0.669239	0.341476
1096	50	top 25	0.66848	0.297975
1097	50	top 25	0.606589	0.338783
1098	50	top 25	0.725454	0.451328
1099	50	top 25	0.531525	0.32422
1100	50	top 25	0.490145	0.259092
1101	50	top 25	0.246792	0.480473
1102	50	top 25	0.154665	0.497924
1103	50	top 25	0.536487	0.499733
1104	50	top 25	0.214543	0.134164
1105	50	top 25	0.456286	0.304038
1106	50	top 25	0.308774	0.284487
1107	50	top 25	0.566979	0.331513
1108	50	top 25	0.442786	0.303884
1109	50	top 25	0.659784	0.476116
1110	50	top 25	0.493038	0.455435
1111	50	top 25	0.351487	0.341589
1112	50	top 25	0.729243	0.525884
1113	50	top 25	0.619007	0.254016
1114	50	top 25	0.602573	0.244063
1115	50	top 25	0.413902	0.199328
1116	50	top 25	0.584006	0.176952
1117	50	top 25	0.419121	0.167197
1118	50	top 25	0.466409	0.192278
1119	50	top 25	0.568523	0.403668
1120	50	top 25	0.539951	0.432004
1121	50	top 25	0.470286	0.412405
1122	50	top 25	0.477371	0.304051
1123	50	top 25	0.488262	0.211172
1124	50	top 25	0.524741	0.41221
1125	50	top 25	0.60489	0.283166
1126	50	top 25	0.548747	0.300419
1127	50	top 25	0.57067	0.24678
1128	50	top 25	0.498868	0.23008
1129	50	top 25	0.28155	0.200338
1130	50	top 25	0.504477	0.263486
1131	50	top 25	0.609897	0.364822
1132	50	top 25	0.456515	0.293619
1133	50	top 25	0.55382	0.397615
1134	50	top 25	0.391335	0.284494
1135	50	top 25	0.403815	0.296474
1136	50	top 25	0.495023	0.370563
1137	50	top 25	0.611385	0.388916
1138	50	top 25	0.631195	0.320406
1139	50	top 25	0.655663	0.276626
1140	50	top 25	0.604321	0.276695
1141	50	top 25	0.489898	0.209348
1142	50	top 25	0.581841	0.279596
1143	50	top 25	0.26531	0.36709
1144	50	top 25	0.63713	0.387789
1145	50	top 25	0.573205	0.370806
1146	50	top 25	0.32229	0.213044
1147	50	top 25	0.398163	0.306857
1148	50	top 25	0.444151	0.301159
1149	50	top 25	0.694307	0.368556
1150	50	top 25	0.523651	0.272767
1151	50	top 25	0.454879	0.297404
1152	50	top 25	0.0400298	0.104571
1153	50	top 25	0.113326	0.0928963
1154	50	top 25	0.410345	0.671551
1155	50	top 25	0.27283	0.589628
1156	50	top 25	0.858729	0.790952
1157	50	top 25	0.660663	0.64181
1158	50	top 25	0.808708	0.67908
1159	50	top 25	0.681693	0.248614
1160	50	top 25	0.615927	0.671992
1161	50	top 25	0.588731	0.555054
1162	50	top 25	0.62723	0.732848
1163	50	top 25	0.304904	0.700448
1164	50	top 25	0.345374	0.431375
1165	50	top 25	0.291575	0.491199
1166	50	top 25	0.768308	0.488428
1167	50	top 25	0.464776	0.365678
1168	50	top 25	0.425901	0.462855
1169	50	top 25	0.73059	0.612088
1170	50	top 25	0.81134	0.717705
1171	50	top 25	0.73247	0.695498
1172	50	top 25	0.584909	0.488929
1173	50	top 25	0.859817	0.75262
1174	50	top 25	0.508404	0.553963
1175	50	top 25	0.662905	0.67204
1176	50	top 25	0.743573	0.539677
1177	50	top 25	0.705059	0.749049
1178	50	top 25	0.319477	0.347151
1179	50	top 25	0.539248	0.588536
1180	50	top 25	0.750224	0.640407
1181	50	top 25	0.730237	0.732586
1182	50	top 25	0.630386	0.612651
1183	50	top 25	0.60292	0.535073
1184	50	top 25	0.805254	0.649936
1185	50	top 25	0.316631	0.231606
1186	50	top 25	0.806765	0.68485
1187	50	top 25	0.888707	0.791312
1188	50	top 25	0.302599	0.181524
1189	50	top 25	0.356321	0.172021
1190	50	top 25	0.521777	0.242894
1191	50	top 25	0.563431	0.262939
1192	50	top 25	0.515708	0.26098
1193	50	top 25	0.402536	0.186352
1194	50	top 25	0.49937	0.431022
1195	50	top 25	0.608542	0.474327
1196	50	top 25	0.607075	0.442128
1197	50	top 25	0.328588	0.203477
1198	50	top 25	0.770424	0.313864
1199	50	top 25	0.576677	0.272044
1200	50	top 25	0.244527	0.145505
1201	50	top 25	0.52878	0.200815
1202	50	top 25	0.57872	0.35058
1203	50	top 25	0.567257	0.184847
1204	50	top 25	0.541395	0.430373
1205	50	top 25	0.541728	0.435473
1206	50	top 25	0.377132	0.28406
1207	50	top 25	0.241155	0.287531
1208	50	top 25	0.380215	0.303953
1209	50	top 25	0.516633	0.187256
1210	50	top 25	0.500635	0.203795
1211	50	top 25	0.51428	0.300577
1212	50	top 25	0.690099	0.278405
1213	50	top 25	0.34045	0.162916
1214	50	top 25	0.749443	0.283147
1215	50	top 25	0.639938	0.27149
1216	50	top 25	0.349554	0.156097
1217	50	top 25	0.190093	0.192323
1218	50	top 25	0.575089	0.281416
1219	50	top 25	0.691046	0.206569
1220	50	top 25	0.567899	0.261093
1221	50	top 25	0.601393	0.263645
1222	50	top 25	0.639082	0.20147
1223	50	top 25	0.43392	0.183711
1224	50	top 25	0.270808	0.139377
1225	50	top 25	0.619038	0.260303
1226	50	top 25	0.596396	0.200506
1227	50	top 25	0.0873927	0.134693
1228	50	top 25	0.518211	0.378137
1229	50	top 25	0.520469	0.41055
1230	50	top 25	0.370662	0.131841
1231	50	top 25	0.590095	0.251036
1232	50	top 25	0.555122	0.215024
1233	50	top 25	0.525657	0.335685
1234	50	top 25	0.646652	0.401126
1235	50	top 25	0.614436	0.449927
1236	50	top 25	0.335061	0.397761
1237	50	top 25	0.561532	0.324444
1238	50	top 25	0.52366	0.433199
1239	50	top 25	0.46166	0.184128
1240	50	top 25	0.450605	0.173566
1241	50	top 25	0.405796	0.239007
1242	50	top 25	0.421567	0.183084
1243	50	top 25	0.584052	0.182342
1244	50	top 25	0.789123	0.52119
1245	50	top 25	0.734487	0.305653
1246	50	top 25	0.646996	0.340193
1247	50	top 25	0.561181	0.336793
1248	50	top 25	0.445379	0.280204
1249	50	top 25	0.599473	0.280155
1250	50	top 25	0.590018	0.266188
1251	50	top 25	0.609409	0.283137
1252	50	top 25	0.554875	0.277962
1253	50	top 25	0.473301	0.223663
1254	50	top 25	0.278794	0.456144
1255	50	top 25	0.650114	0.467415
1256	50	top 25	0.478767	0.281735
1257	50	top 25	0.492904	0.201219
1258	50	top 25	0.440915	0.187159
1259	50	top 25	0.441138	0.189943
1260	50	top 25	0.289531	0.304009
1261	50	top 25	0.264513	0.32526
1262	50	top 25	0.661085	0.525383
1263	50	top 25	0.632431	0.293577
1264	50	top 25	0.641737	0.421513
1265	50	top 25	0.752654	0.483438
1266	50	top 25	0.728002	0.311227
1267	50	top 25	0.548673	0.188171
1268	50	top 25	0.705379	0.300115
1269	50	top 25	0.497109	0.308455
1270	50	top 25	0.220033	0.176904
1271	50	top 25	0.410273	0.33089
1272	50	top 25	0.520283	0.366252
1273	50	top 25	0.406656	0.464738
1274	50	top 25	0.591697	0.470133
1275	50	top 25	0.64864	0.483727
1276	50	top 25	0.242849	0.205592
1277	50	top 25	0.635917	0.536551
1278	50	top 25	0.380702	0.573708
1279	50	top 25	0.359925	0.609947
1280	50	top 25	0.536785	0.54634
1281	50	top 25	0.214927	0.130284
1282	50	top 25	0.185472	0.172216
1283	50	top 25	-0.00680428	0.145254
1284	50	top 25	0.705579	0.340313
1285	50	top 25	0.467664	0.152864
1286	50	top 25	0.692561	0.358593
1287	50	top 25	0.58006	0.473646
1288	50	top 25	0.590699	0.379568
1289	50	top 25	0.723611	0.514841
1290	50	top 25	0.649558	0.447782
1291	50	top 25	0.273481	0.196777
1292	50	top 25	0.47231	0.209621
1293	50	top 25	0.614454	0.268416
1294	50	top 25	0.393264	0.168992
1295	50	top 25	0.40741	0.182863
1296	50	top 30	0.637869	0.41884
1297	50	top 30	0.669737	0.437967
1298	50	top 30	0.444969	0.329295
1299	50	top 30	0.395837	0.2197
1300	50	top 30	0.684915	0.274264
1301	50	top 30	0.551464	0.267274
1302	50	top 30	0.784379	0.449587
1303	50	top 30	0.697889	0.336616
1304	50	top 30	0.698212	0.302941
1305	50	top 30	0.245658	0.483079
1306	50	top 30	0.184913	0.458435
1307	50	top 30	0.116605	0.466372
1308	50	top 30	0.538811	0.165824
1309	50	top 30	0.325166	0.145466
1310	50	top 30	0.505311	0.217467
1311	50	top 30	0.663028	0.346806
1312	50	top 30	0.681226	0.293108
1313	50	top 30	0.633774	0.329664
1314	50	top 30	0.701489	0.42683
1315	50	top 30	0.53588	0.323229
1316	50	top 30	0.494841	0.258577
1317	50	top 30	0.258143	0.482604
1318	50	top 30	0.14754	0.495997
1319	50	top 30	0.531834	0.479434
1320	50	top 30	0.232066	0.132947
1321	50	top 30	0.434326	0.299728
1322	50	top 30	0.312283	0.283583
1323	50	top 30	0.584255	0.330403
1324	50	top 30	0.395	0.295976
1325	50	top 30	0.65039	0.477232
1326	50	top 30	0.538162	0.461013
1327	50	top 30	0.372695	0.349172
1328	50	top 30	0.712007	0.509686
1329	50	top 30	0.6188	0.254314
1330	50	top 30	0.58264	0.242865
1331	50	top 30	0.413367	0.192935
1332	50	top 30	0.594394	0.18365
1333	50	top 30	0.437092	0.166731
1334	50	top 30	0.462175	0.191578
1335	50	top 30	0.568738	0.393727
1336	50	top 30	0.543469	0.441173
1337	50	top 30	0.49441	0.423407
1338	50	top 30	0.48981	0.310038
1339	50	top 30	0.49781	0.220401
1340	50	top 30	0.515515	0.403893
1341	50	top 30	0.57973	0.274216
1342	50	top 30	0.545085	0.303474
1343	50	top 30	0.58025	0.256734
1344	50	top 30	0.490655	0.218874
1345	50	top 30	0.294104	0.202615
1346	50	top 30	0.513042	0.250341
1347	50	top 30	0.628392	0.378654
1348	50	top 30	0.469945	0.292246
1349	50	top 30	0.538447	0.378599
1350	50	top 30	0.386305	0.285585
1351	50	top 30	0.411781	0.298897
1352	50	top 30	0.504808	0.375801
1353	50	top 30	0.619724	0.383248
1354	50	top 30	0.645285	0.330118
1355	50	top 30	0.66718	0.283562
1356	50	top 30	0.582992	0.265292
1357	50	top 30	0.498294	0.214677
1358	50	top 30	0.587598	0.286421
1359	50	top 30	0.260646	0.367285
1360	50	top 30	0.612822	0.385049
1361	50	top 30	0.552101	0.370714
1362	50	top 30	0.322977	0.211817
1363	50	top 30	0.377853	0.306187
1364	50	top 30	0.456471	0.296946
1365	50	top 30	0.695952	0.378612
1366	50	top 30	0.551489	0.288539
1367	50	top 30	0.459328	0.298524
1368	50	top 30	0.035909	0.106979
1369	50	top 30	0.125053	0.0945316
1370	50	top 30	0.453781	0.677733
1371	50	top 30	0.277102	0.571784
1372	50	top 30	0.859531	0.790002
1373	50	top 30	0.659102	0.635432
1374	50	top 30	0.799754	0.673417
1375	50	top 30	0.691313	0.245633
1376	50	top 30	0.622261	0.675083
1377	50	top 30	0.589468	0.564623
1378	50	top 30	0.616258	0.730525
1379	50	top 30	0.305485	0.70038
1380	50	top 30	0.350333	0.409558
1381	50	top 30	0.325105	0.503404
1382	50	top 30	0.729559	0.474253
1383	50	top 30	0.472125	0.357266
1384	50	top 30	0.421377	0.469755
1385	50	top 30	0.729473	0.607441
1386	50	top 30	0.80287	0.725581
1387	50	top 30	0.758681	0.7005
1388	50	top 30	0.568268	0.492886
1389	50	top 30	0.857102	0.67409
1390	50	top 30	0.522041	0.525627
1391	50	top 30	0.685528	0.675665
1392	50	top 30	0.727827	0.539025
1393	50	top 30	0.742125	0.758127
1394	50	top 30	0.306302	0.326092
1395	50	top 30	0.560047	0.595337
1396	50	top 30	0.72798	0.642416
1397	50	top 30	0.754644	0.740201
1398	50	top 30	0.643679	0.516119
1399	50	top 30	0.588842	0.540545
1400	50	top 30	0.792193	0.650162
1401	50	top 30	0.311616	0.228563
1402	50	top 30	0.788573	0.679766
1403	50	top 30	0.872496	0.759762
1404	50	top 30	0.28202	0.17997
1405	50	top 30	0.355536	0.174883
1406	50	top 30	0.50533	0.241985
1407	50	top 30	0.556627	0.267454
1408	50	top 30	0.506686	0.26984
1409	50	top 30	0.402324	0.181384
1410	50	top 30	0.489719	0.431736
1411	50	top 30	0.609966	0.472261
1412	50	top 30	0.594228	0.439032
1413	50	top 30	0.35956	0.203569
1414	50	top 30	0.729187	0.294977
1415	50	top 30	0.586143	0.261406
1416	50	top 30	0.265092	0.143378
1417	50	top 30	0.492853	0.190776
1418	50	top 30	0.567967	0.303808
1419	50	top 30	0.558227	0.167537
1420	50	top 30	0.538893	0.439153
1421	50	top 30	0.530735	0.420581
1422	50	top 30	0.382411	0.285507
1423	50	top 30	0.279895	0.292358
1424	50	top 30	0.377575	0.288385
1425	50	top 30	0.542504	0.189768
1426	50	top 30	0.497922	0.194271
1427	50	top 30	0.507912	0.294575
1428	50	top 30	0.678975	0.237118
1429	50	top 30	0.343393	0.175622
1430	50	top 30	0.748482	0.275484
1431	50	top 30	0.662887	0.275397
1432	50	top 30	0.334887	0.147424
1433	50	top 30	0.209327	0.196317
1434	50	top 30	0.590303	0.235278
1435	50	top 30	0.720502	0.219402
1436	50	top 30	0.558531	0.24896
1437	50	top 30	0.652905	0.274654
1438	50	top 30	0.647139	0.191716
1439	50	top 30	0.438424	0.171036
1440	50	top 30	0.269466	0.133675
1441	50	top 30	0.621922	0.261366
1442	50	top 30	0.609245	0.205028
1443	50	top 30	0.123072	0.135749
1444	50	top 30	0.537162	0.375834
1445	50	top 30	0.511525	0.400831
1446	50	top 30	0.395135	0.135444
1447	50	top 30	0.60641	0.253434
1448	50	top 30	0.57454	0.219051
1449	50	top 30	0.55827	0.348726
1450	50	top 30	0.648295	0.398072
1451	50	top 30	0.616188	0.431396
1452	50	top 30	0.327126	0.395343
1453	50	top 30	0.554711	0.32488
1454	50	top 30	0.504197	0.340676
1455	50	top 30	0.487642	0.180334
1456	50	top 30	0.450468	0.17383
1457	50	top 30	0.402647	0.23689
1458	50	top 30	0.444886	0.184024
1459	50	top 30	0.583725	0.192041
1460	50	top 30	0.803743	0.523752
1461	50	top 30	0.735999	0.303576
1462	50	top 30	0.615361	0.330142
1463	50	top 30	0.549205	0.33543
1464	50	top 30	0.428283	0.277713
1465	50	top 30	0.598628	0.297301
1466	50	top 30	0.591954	0.257431
1467	50	top 30	0.612718	0.277344
1468	50	top 30	0.532722	0.273448
1469	50	top 30	0.486044	0.221097
1470	50	top 30	0.281349	0.454086
1471	50	top 30	0.647288	0.456215
1472	50	top 30	0.510126	0.292175
1473	50	top 30	0.515338	0.207461
1474	50	top 30	0.478466	0.192152
1475	50	top 30	0.426354	0.189805
1476	50	top 30	0.285137	0.305226
1477	50	top 30	0.305408	0.312303
1478	50	top 30	0.668529	0.532702
1479	50	top 30	0.635545	0.302994
1480	50	top 30	0.625564	0.423811
1481	50	top 30	0.750076	0.488985
1482	50	top 30	0.729801	0.308832
1483	50	top 30	0.575307	0.199095
1484	50	top 30	0.701669	0.298681
1485	50	top 30	0.491416	0.309476
1486	50	top 30	0.198289	0.17747
1487	50	top 30	0.425782	0.334916
1488	50	top 30	0.547098	0.359465
1489	50	top 30	0.437751	0.466461
1490	50	top 30	0.599072	0.473865
1491	50	top 30	0.682531	0.493268
1492	50	top 30	0.236365	0.206795
1493	50	top 30	0.634954	0.540595
1494	50	top 30	0.389096	0.566924
1495	50	top 30	0.365816	0.610781
1496	50	top 30	0.517875	0.529706
1497	50	top 30	0.218951	0.1251
1498	50	top 30	0.196622	0.164582
1499	50	top 30	0.0119032	0.123891
1500	50	top 30	0.705889	0.338047
1501	50	top 30	0.476617	0.160569
1502	50	top 30	0.693633	0.360068
1503	50	top 30	0.597434	0.47535
1504	50	top 30	0.601285	0.391615
1505	50	top 30	0.746912	0.506923
1506	50	top 30	0.61999	0.439696
1507	50	top 30	0.26075	0.190265
1508	50	top 30	0.477151	0.213408
1509	50	top 30	0.59214	0.264476
1510	50	top 30	0.353317	0.15864
1511	50	top 30	0.401333	0.175034
1512	100	top 1	0.307008	0.425026
1513	100	top 1	0.589825	0.538462
1514	100	top 1	0.386694	0.446877
1515	100	top 1	0.253088	0.362905
1516	100	top 1	0.432233	0.45795
1517	100	top 1	0.436643	0.450428
1518	100	top 1	0.57331	0.431397
1519	100	top 1	0.450785	0.37103
1520	100	top 1	0.23367	0.31359
1521	100	top 1	0.219996	0.493086
1522	100	top 1	0.142555	0.480343
1523	100	top 1	0.260869	0.512075
1524	100	top 1	0.189561	0.183556
1525	100	top 1	0.158257	0.181386
1526	100	top 1	0.218194	0.254292
1527	100	top 1	0.314191	0.452816
1528	100	top 1	0.349059	0.422394
1529	100	top 1	0.333867	0.383875
1530	100	top 1	0.458196	0.551924
1531	100	top 1	0.279401	0.357671
1532	100	top 1	0.562888	0.521041
1533	100	top 1	0.188437	0.502953
1534	100	top 1	0.0848014	0.511777
1535	100	top 1	0.313797	0.579601
1536	100	top 1	0.0587368	0.238728
1537	100	top 1	0.12532	0.348296
1538	100	top 1	0.204316	0.370998
1539	100	top 1	0.60779	0.569096
1540	100	top 1	0.0173989	0.300695
1541	100	top 1	0.279368	0.437147
1542	100	top 1	0.358811	0.493208
1543	100	top 1	0.403708	0.460171
1544	100	top 1	0.510022	0.593262
1545	100	top 1	0.326274	0.291264
1546	100	top 1	0.221829	0.371859
1547	100	top 1	0.461213	0.390477
1548	100	top 1	0.345986	0.272904
1549	100	top 1	0.32359	0.223141
1550	100	top 1	0.337231	0.204361
1551	100	top 1	0.493056	0.49098
1552	100	top 1	0.253165	0.474968
1553	100	top 1	0.366227	0.439805
1554	100	top 1	0.472849	0.468232
1555	100	top 1	0.226473	0.381397
1556	100	top 1	0.34593	0.416221
1557	100	top 1	0.354579	0.314106
1558	100	top 1	0.180505	0.292284
1559	100	top 1	0.361459	0.325023
1560	100	top 1	0.169127	0.226006
1561	100	top 1	0.0570615	0.16917
1562	100	top 1	0.159775	0.202004
1563	100	top 1	0.213253	0.349828
1564	100	top 1	0.206908	0.368672
1565	100	top 1	0.161163	0.355727
1566	100	top 1	0.321952	0.381734
1567	100	top 1	0.194812	0.399928
1568	100	top 1	0.193628	0.3572
1569	100	top 1	0.543219	0.461367
1570	100	top 1	0.373088	0.391272
1571	100	top 1	0.270688	0.367655
1572	100	top 1	0.418063	0.332851
1573	100	top 1	0.127126	0.229783
1574	100	top 1	0.485275	0.330336
1575	100	top 1	0.113705	0.352725
1576	100	top 1	0.6534	0.475718
1577	100	top 1	0.363622	0.365199
1578	100	top 1	0.100872	0.323439
1579	100	top 1	0.279276	0.356017
1580	100	top 1	0.327669	0.401539
1581	100	top 1	0.478611	0.438544
1582	100	top 1	0.35359	0.420777
1583	100	top 1	0.432958	0.385311
1584	100	top 1	0.206102	0.521551
1585	100	top 1	0.381161	0.63105
1586	100	top 1	0.148912	0.605712
1587	100	top 1	0.670921	0.67552
1588	100	top 1	0.592331	0.722649
1589	100	top 1	0.460952	0.680679
1590	100	top 1	0.735954	0.780103
1591	100	top 1	0.735209	0.772318
1592	100	top 1	0.517538	0.693231
1593	100	top 1	0.56435	0.777392
1594	100	top 1	0.63471	0.772669
1595	100	top 1	0.477629	0.762337
1596	100	top 1	0.215605	0.520424
1597	100	top 1	0.142124	0.553778
1598	100	top 1	0.629873	0.636596
1599	100	top 1	0.658934	0.657594
1600	100	top 1	0.301727	0.539548
1601	100	top 1	0.501029	0.58139
1602	100	top 1	0.522471	0.544458
1603	100	top 1	0.734719	0.766754
1604	100	top 1	0.509477	0.599354
1605	100	top 1	0.511032	0.682861
1606	100	top 1	0.710209	0.758137
1607	100	top 1	0.63198	0.666111
1608	100	top 1	0.720386	0.700041
1609	100	top 1	0.272328	0.720453
1610	100	top 1	0.151937	0.63307
1611	100	top 1	0.787468	0.765108
1612	100	top 1	0.173601	0.629614
1613	100	top 1	0.684126	0.721782
1614	100	top 1	0.668267	0.674336
1615	100	top 1	0.259856	0.476611
1616	100	top 1	0.782719	0.754025
1617	100	top 1	0.786814	0.79576
1618	100	top 1	0.129895	0.414069
1619	100	top 1	0.48738	0.661363
1620	100	top 1	0.0622481	0.25022
1621	100	top 1	0.203537	0.289758
1622	100	top 1	-0.0796631	0.250938
1623	100	top 1	0.540754	0.534235
1624	100	top 1	0.406564	0.364751
1625	100	top 1	0.242811	0.234996
1626	100	top 1	0.329922	0.453282
1627	100	top 1	0.388976	0.490742
1628	100	top 1	0.21832	0.408006
1629	100	top 1	0.190602	0.375363
1630	100	top 1	0.449136	0.464534
1631	100	top 1	0.460662	0.45604
1632	100	top 1	0.130403	0.212089
1633	100	top 1	0.410502	0.370983
1634	100	top 1	0.194547	0.221576
1635	100	top 1	0.594629	0.626572
1636	100	top 1	0.405375	0.585936
1637	100	top 1	0.513299	0.686467
1638	100	top 1	0.183738	0.465883
1639	100	top 1	0.109714	0.340166
1640	100	top 1	0.197579	0.419051
1641	100	top 1	0.224896	0.299983
1642	100	top 1	0.32867	0.374154
1643	100	top 1	0.455603	0.467739
1644	100	top 1	0.591322	0.356588
1645	100	top 1	0.0671292	0.203397
1646	100	top 1	0.138567	0.187146
1647	100	top 1	0.344589	0.350709
1648	100	top 1	0.28631	0.246298
1649	100	top 1	0.53907	0.547591
1650	100	top 1	0.651773	0.420976
1651	100	top 1	0.586718	0.381121
1652	100	top 1	0.493982	0.394094
1653	100	top 1	0.370527	0.297084
1654	100	top 1	0.576927	0.391401
1655	100	top 1	0.106152	0.156565
1656	100	top 1	0.524559	0.341586
1657	100	top 1	0.446863	0.328255
1658	100	top 1	0.207095	0.158139
1659	100	top 1	0.321924	0.41506
1660	100	top 1	0.441981	0.504662
1661	100	top 1	0.156215	0.39828
1662	100	top 1	0.22552	0.198414
1663	100	top 1	0.349736	0.257363
1664	100	top 1	0.368496	0.249162
1665	100	top 1	0.216123	0.354006
1666	100	top 1	0.524338	0.424488
1667	100	top 1	0.37575	0.39418
1668	100	top 1	0.19685	0.408101
1669	100	top 1	0.275917	0.481965
1670	100	top 1	0.310563	0.483855
1671	100	top 1	0.318953	0.288239
1672	100	top 1	-0.0316759	0.147675
1673	100	top 1	0.397602	0.299608
1674	100	top 1	0.440144	0.44698
1675	100	top 1	0.385692	0.448504
1676	100	top 1	0.679764	0.566441
1677	100	top 1	0.544771	0.382883
1678	100	top 1	0.421623	0.323586
1679	100	top 1	0.232128	0.301922
1680	100	top 1	0.150417	0.289109
1681	100	top 1	0.612869	0.48158
1682	100	top 1	0.327636	0.40902
1683	100	top 1	0.347996	0.302655
1684	100	top 1	0.481876	0.351523
1685	100	top 1	0.0915234	0.157387
1686	100	top 1	0.172405	0.46958
1687	100	top 1	0.423778	0.473442
1688	100	top 1	0.385147	0.445335
1689	100	top 1	0.186028	0.279923
1690	100	top 1	0.446255	0.324554
1691	100	top 1	0.333495	0.27111
1692	100	top 1	0.288935	0.496904
1693	100	top 1	0.290708	0.450514
1694	100	top 1	0.532811	0.602045
1695	100	top 1	0.620121	0.577307
1696	100	top 1	0.660812	0.568524
1697	100	top 1	0.556311	0.565978
1698	100	top 1	0.397417	0.317703
1699	100	top 1	0.382793	0.362221
1700	100	top 1	0.593876	0.43248
1701	100	top 1	0.54874	0.5331
1702	100	top 1	-0.00485595	0.157514
1703	100	top 1	0.30001	0.349626
1704	100	top 1	0.354818	0.514356
1705	100	top 1	0.272255	0.484692
1706	100	top 1	0.639079	0.56512
1707	100	top 1	0.540763	0.552928
1708	100	top 1	0.176295	0.334477
1709	100	top 1	0.43243	0.574875
1710	100	top 1	0.315242	0.62002
1711	100	top 1	0.372774	0.610966
1712	100	top 1	0.27507	0.562511
1713	100	top 1	0.344719	0.469701
1714	100	top 1	0.100675	0.243477
1715	100	top 1	-0.0061472	0.19656
1716	100	top 1	0.395514	0.390767
1717	100	top 1	0.0271731	0.177615
1718	100	top 1	0.409341	0.371045
1719	100	top 1	0.575643	0.586506
1720	100	top 1	0.128001	0.405763
1721	100	top 1	0.615977	0.615546
1722	100	top 1	0.34804	0.532683
1723	100	top 1	0.183606	0.413524
1724	100	top 1	0.581116	0.604792
1725	100	top 1	0.268045	0.34442
1726	100	top 1	0.262335	0.319703
1727	100	top 1	0.0740345	0.192304
1728	100	top 5	0.510022	0.502702
1729	100	top 5	0.688819	0.510911
1730	100	top 5	0.402152	0.371344
1731	100	top 5	0.422427	0.30874
1732	100	top 5	0.586883	0.434871
1733	100	top 5	0.597285	0.323062
1734	100	top 5	0.729388	0.436912
1735	100	top 5	0.577486	0.357184
1736	100	top 5	0.642265	0.383083
1737	100	top 5	0.202864	0.472256
1738	100	top 5	0.152954	0.474364
1739	100	top 5	0.334932	0.463918
1740	100	top 5	0.533517	0.232162
1741	100	top 5	0.277777	0.216015
1742	100	top 5	0.429671	0.261111
1743	100	top 5	0.64307	0.48504
1744	100	top 5	0.476518	0.367787
1745	100	top 5	0.529489	0.369573
1746	100	top 5	0.639375	0.542752
1747	100	top 5	0.489798	0.384314
1748	100	top 5	0.526704	0.367151
1749	100	top 5	0.145007	0.492877
1750	100	top 5	0.133211	0.511872
1751	100	top 5	0.523462	0.585941
1752	100	top 5	0.095617	0.19674
1753	100	top 5	0.249905	0.327877
1754	100	top 5	0.361399	0.308241
1755	100	top 5	0.605989	0.462946
1756	100	top 5	0.48937	0.320035
1757	100	top 5	0.402985	0.427651
1758	100	top 5	0.331373	0.496233
1759	100	top 5	0.399849	0.362695
1760	100	top 5	0.734711	0.601308
1761	100	top 5	0.508771	0.247304
1762	100	top 5	0.497915	0.243425
1763	100	top 5	0.293686	0.213262
1764	100	top 5	0.397627	0.260176
1765	100	top 5	0.427681	0.22428
1766	100	top 5	0.363006	0.197241
1767	100	top 5	0.462706	0.414159
1768	100	top 5	0.306879	0.45656
1769	100	top 5	0.499287	0.394994
1770	100	top 5	0.427639	0.41864
1771	100	top 5	0.43934	0.366877
1772	100	top 5	0.492358	0.444964
1773	100	top 5	0.578001	0.342124
1774	100	top 5	0.47114	0.296005
1775	100	top 5	0.381055	0.290574
1776	100	top 5	0.408319	0.252644
1777	100	top 5	0.23036	0.205061
1778	100	top 5	0.528424	0.274324
1779	100	top 5	0.436473	0.391583
1780	100	top 5	0.274644	0.372228
1781	100	top 5	0.201215	0.310485
1782	100	top 5	0.451095	0.428006
1783	100	top 5	0.400461	0.40619
1784	100	top 5	0.448501	0.39139
1785	100	top 5	0.676857	0.464452
1786	100	top 5	0.530905	0.377639
1787	100	top 5	0.418014	0.314019
1788	100	top 5	0.627166	0.327373
1789	100	top 5	0.423214	0.263737
1790	100	top 5	0.588525	0.277572
1791	100	top 5	0.237275	0.367872
1792	100	top 5	0.588492	0.416641
1793	100	top 5	0.463469	0.371968
1794	100	top 5	0.382246	0.308902
1795	100	top 5	0.3327	0.300805
1796	100	top 5	0.404985	0.362472
1797	100	top 5	0.630239	0.390115
1798	100	top 5	0.522907	0.47072
1799	100	top 5	0.504186	0.348507
1800	100	top 5	0.686157	0.630718
1801	100	top 5	0.72694	0.673363
1802	100	top 5	0.561081	0.659669
1803	100	top 5	0.709302	0.616151
1804	100	top 5	0.698549	0.739474
1805	100	top 5	0.688574	0.718821
1806	100	top 5	0.828374	0.778399
1807	100	top 5	0.807444	0.619247
1808	100	top 5	0.724598	0.724529
1809	100	top 5	0.688668	0.789879
1810	100	top 5	0.632168	0.766444
1811	100	top 5	0.506796	0.764088
1812	100	top 5	0.487575	0.494735
1813	100	top 5	0.351992	0.587549
1814	100	top 5	0.805541	0.735091
1815	100	top 5	0.801976	0.605367
1816	100	top 5	0.340358	0.486826
1817	100	top 5	0.762805	0.663188
1818	100	top 5	0.744043	0.554457
1819	100	top 5	0.802311	0.797024
1820	100	top 5	0.817422	0.679922
1821	100	top 5	0.742235	0.717233
1822	100	top 5	0.604961	0.680087
1823	100	top 5	0.576527	0.654155
1824	100	top 5	0.838659	0.764455
1825	100	top 5	0.621289	0.747628
1826	100	top 5	0.237241	0.537182
1827	100	top 5	0.796599	0.77107
1828	100	top 5	0.601018	0.591792
1829	100	top 5	0.652068	0.722982
1830	100	top 5	0.636018	0.680461
1831	100	top 5	0.299777	0.460283
1832	100	top 5	0.842324	0.741429
1833	100	top 5	0.846462	0.813848
1834	100	top 5	0.729254	0.493568
1835	100	top 5	0.832364	0.724491
1836	100	top 5	0.104157	0.207731
1837	100	top 5	0.286538	0.158106
1838	100	top 5	0.305496	0.162329
1839	100	top 5	0.554987	0.406119
1840	100	top 5	0.478029	0.328628
1841	100	top 5	0.503571	0.332554
1842	100	top 5	0.409987	0.457493
1843	100	top 5	0.616484	0.478464
1844	100	top 5	0.469319	0.438276
1845	100	top 5	0.394337	0.352406
1846	100	top 5	0.448476	0.37587
1847	100	top 5	0.596939	0.353071
1848	100	top 5	0.215737	0.181953
1849	100	top 5	0.427864	0.251198
1850	100	top 5	0.344117	0.2446
1851	100	top 5	0.64574	0.569589
1852	100	top 5	0.489633	0.581896
1853	100	top 5	0.563276	0.635468
1854	100	top 5	0.310718	0.307675
1855	100	top 5	0.232535	0.302706
1856	100	top 5	0.340188	0.37233
1857	100	top 5	0.446929	0.205748
1858	100	top 5	0.445981	0.396192
1859	100	top 5	0.567948	0.334801
1860	100	top 5	0.718339	0.322339
1861	100	top 5	0.170133	0.185869
1862	100	top 5	0.495001	0.23405
1863	100	top 5	0.556047	0.283799
1864	100	top 5	0.475021	0.191546
1865	100	top 5	0.447049	0.283466
1866	100	top 5	0.51507	0.190655
1867	100	top 5	0.480003	0.214547
1868	100	top 5	0.650485	0.396433
1869	100	top 5	0.710534	0.407193
1870	100	top 5	0.788315	0.455879
1871	100	top 5	0.490546	0.212396
1872	100	top 5	0.617791	0.213484
1873	100	top 5	0.575346	0.339762
1874	100	top 5	0.44792	0.173085
1875	100	top 5	0.266115	0.259419
1876	100	top 5	0.547841	0.461541
1877	100	top 5	0.430794	0.433245
1878	100	top 5	0.331528	0.233888
1879	100	top 5	0.601061	0.328615
1880	100	top 5	0.516501	0.208932
1881	100	top 5	0.532757	0.391299
1882	100	top 5	0.503523	0.397137
1883	100	top 5	0.493585	0.421761
1884	100	top 5	0.306737	0.403065
1885	100	top 5	0.455817	0.363731
1886	100	top 5	0.440124	0.438162
1887	100	top 5	0.503231	0.271728
1888	100	top 5	-0.0161656	0.152253
1889	100	top 5	0.406165	0.291708
1890	100	top 5	0.713409	0.475226
1891	100	top 5	0.593268	0.466923
1892	100	top 5	0.767039	0.552697
1893	100	top 5	0.692361	0.34227
1894	100	top 5	0.494821	0.300038
1895	100	top 5	0.290947	0.322769
1896	100	top 5	0.382489	0.331401
1897	100	top 5	0.4924	0.302546
1898	100	top 5	0.440669	0.299959
1899	100	top 5	0.393037	0.228803
1900	100	top 5	0.49331	0.311169
1901	100	top 5	0.254595	0.19332
1902	100	top 5	0.326552	0.477496
1903	100	top 5	0.682866	0.54125
1904	100	top 5	0.331716	0.32836
1905	100	top 5	0.468232	0.257968
1906	100	top 5	0.453211	0.299014
1907	100	top 5	0.497461	0.301292
1908	100	top 5	0.480096	0.43782
1909	100	top 5	0.193027	0.389883
1910	100	top 5	0.652565	0.633947
1911	100	top 5	0.62093	0.43634
1912	100	top 5	0.663957	0.51416
1913	100	top 5	0.681445	0.507807
1914	100	top 5	0.547719	0.265165
1915	100	top 5	0.5532	0.279406
1916	100	top 5	0.660756	0.399296
1917	100	top 5	0.559531	0.347993
1918	100	top 5	0.254799	0.222732
1919	100	top 5	0.382686	0.329404
1920	100	top 5	0.47365	0.467976
1921	100	top 5	0.523044	0.495456
1922	100	top 5	0.757423	0.582709
1923	100	top 5	0.695359	0.58965
1924	100	top 5	0.106657	0.254977
1925	100	top 5	0.55904	0.406124
1926	100	top 5	0.496708	0.584057
1927	100	top 5	0.359105	0.618899
1928	100	top 5	0.315202	0.50899
1929	100	top 5	0.355148	0.209868
1930	100	top 5	0.23897	0.192772
1931	100	top 5	0.261918	0.221034
1932	100	top 5	0.583583	0.471683
1933	100	top 5	0.192294	0.151555
1934	100	top 5	0.603789	0.353512
1935	100	top 5	0.589	0.567352
1936	100	top 5	0.623384	0.469489
1937	100	top 5	0.800094	0.630834
1938	100	top 5	0.696118	0.608025
1939	100	top 5	0.47092	0.460812
1940	100	top 5	0.617853	0.572151
1941	100	top 5	0.424113	0.314658
1942	100	top 5	0.407022	0.149749
1943	100	top 5	0.284293	0.181119
1944	100	top 10	0.530102	0.432738
1945	100	top 10	0.713624	0.496239
1946	100	top 10	0.404887	0.384485
1947	100	top 10	0.505814	0.310666
1948	100	top 10	0.612954	0.271547
1949	100	top 10	0.576654	0.294278
1950	100	top 10	0.755609	0.446065
1951	100	top 10	0.642883	0.367029
1952	100	top 10	0.752372	0.34199
1953	100	top 10	0.215793	0.479985
1954	100	top 10	0.160727	0.472265
1955	100	top 10	0.324703	0.468447
1956	100	top 10	0.539343	0.217811
1957	100	top 10	0.311844	0.177879
1958	100	top 10	0.536451	0.256075
1959	100	top 10	0.728853	0.479851
1960	100	top 10	0.541512	0.340122
1961	100	top 10	0.570962	0.354284
1962	100	top 10	0.615444	0.54
1963	100	top 10	0.551784	0.381503
1964	100	top 10	0.604514	0.415851
1965	100	top 10	0.151426	0.500054
1966	100	top 10	0.138003	0.503869
1967	100	top 10	0.63813	0.603888
1968	100	top 10	0.0922896	0.179112
1969	100	top 10	0.279875	0.336876
1970	100	top 10	0.453406	0.31795
1971	100	top 10	0.653445	0.43574
1972	100	top 10	0.607959	0.32225
1973	100	top 10	0.423197	0.445207
1974	100	top 10	0.407886	0.496548
1975	100	top 10	0.540469	0.354764
1976	100	top 10	0.776659	0.604268
1977	100	top 10	0.515387	0.236817
1978	100	top 10	0.572661	0.242598
1979	100	top 10	0.412942	0.201769
1980	100	top 10	0.54192	0.22896
1981	100	top 10	0.442778	0.209349
1982	100	top 10	0.389696	0.203135
1983	100	top 10	0.532003	0.430774
1984	100	top 10	0.358912	0.471972
1985	100	top 10	0.510584	0.409623
1986	100	top 10	0.455205	0.435124
1987	100	top 10	0.495316	0.319436
1988	100	top 10	0.522103	0.451638
1989	100	top 10	0.54283	0.296537
1990	100	top 10	0.554167	0.325528
1991	100	top 10	0.424944	0.296132
1992	100	top 10	0.446453	0.229563
1993	100	top 10	0.253095	0.208448
1994	100	top 10	0.569295	0.28214
1995	100	top 10	0.487608	0.36294
1996	100	top 10	0.308277	0.372761
1997	100	top 10	0.304747	0.301417
1998	100	top 10	0.423256	0.406851
[truncated: 4,049 more rows]

## Sheet: Fig. 3b
number of voxels	0	100	500	1000	2000
accuracy-S1	0	0.8833	0.9667	0.9667	0.8333
accuracy-S2	0	0.7917	0.9083	0.7667	0.6417
